# Supplementary material for: Hong Kong’s role in global health: Public opinion of official development assistance
Source: PLoS One. 2018 Dec 4;13(12):e0207687. doi: 10.1371/journal.pone.0207687 (PMC6279225; doi:10.1371/journal.pone.0207687)
Supplement: S2 Appendix — (XLS) [file pone.0207687.s002.xls]

## Sheet: Survey Summary (Mean, Median)
S2 Appendix. Survey results
Public Opinion Programme, HKU
Department of Paediatrics, CUHK
Survey on Public Perceptions on Hong Kong Official Development Assistance
Contact Information
Survey date: June 2017
Survey method: Random telephone survey conducted by real interviewers
Target population: Cantonese-speaking Hong Kong citizens aged 18 or above
Sample size: 1,004 successful cases
Response rate: 71.0%
Standard error: Less than 1.6%, or maximum sampling error no more than +/-3.2% at 95% conf level
Weighting method: adjusted by the provisional figures obtained from the C&SD regarding the gender-age distribution of HK population in 2016 year-end and the educational attainment (highest level attended) distribution in the 2011 Census.
Frequency Results
ODAQ1 [ODA-Q1] Do you agree or disagree that some government budget should be allocated to the Disaster Relief Fund? If yes, what do you think would be the ideal percentage?										% (For Median)
		Frequency	Percent	Valid Percent	Cumulative Percent			0 (Disagree)	371.675	37.0195
Valid	.01	2.59906	0.258871	0.258871	0.258871				0.0259906	37.4547
	.05	1.2705	0.126544	0.126544	0.385414				0.0635249	37.6675
	.10	5.95133	0.592762	0.592762	0.978177				0.595133	38.6641
	.15	1.83093	0.182363	0.182363	1.16054				0.274639	38.9707
	.20	2.82788	0.281661	0.281661	1.4422				0.565576	39.4443
	.30	2.00381	0.199583	0.199583	1.64178				0.601143	39.7798
	.50	13.7948	1.37398	1.37398	3.01576				6.89738	42.0899
	1.00	33.5637	3.343	3.343	6.35876				33.5637	47.7106
	1.50	3.02822	0.301615	0.301615	6.66038				4.54233	48.2177
	2.00	24.183	2.40866	2.40866	9.06904			MEDIAN	48.3659	52.2674
	2.50	2.01816	0.201012	0.201012	9.27005				5.0454	52.6054
	3.00	18.0846	1.80126	1.80126	11.0713				54.2539	55.6339
	4.90	1.52646	0.152038	0.152038	11.2233				7.47965	55.8895
	5.00	87.8266	8.74767	8.74767	19.971				439.133	70.5971
	6.00	6.8585	0.683117	0.683117	20.6541				41.151	71.7457
	7.00	3.45175	0.3438	0.3438	20.9979				24.1622	72.3237
	8.00	1.58554	0.157922	0.157922	21.1559				12.6843	72.5892
	9.00	2.07796	0.206968	0.206968	21.3628				18.7017	72.9372
	10.00	62.5624	6.23131	6.23131	27.5941				625.624	83.4141
	12.00	0.381869	0.0380347	0.0380347	27.6322				4.58243	83.478
	14.00	2.18935	0.218062	0.218062	27.8502				30.6509	83.8446
	15.00	6.1181	0.609372	0.609372	28.4596				91.7715	84.8692
	16.00	1.24093	0.123598	0.123598	28.5832				19.8548	85.077
	18.00	7.33889	0.730965	0.730965	29.3142				132.1	86.306
	20.00	17.2402	1.71715	1.71715	31.0313				344.804	89.1931
	25.00	0.824631	0.0821346	0.0821346	31.1135				20.6158	89.3312
	30.00	4.19826	0.418153	0.418153	31.5316				125.948	90.0342
	50.00	9.10412	0.906785	0.906785	32.4384				455.206	91.5588
	80.00	0.824631	0.0821346	0.0821346	32.5205				65.9705	91.6969
	100.00	1.83093	0.182363	0.182363	32.7029				183.093	92.0035
	Agree, but don’t know the ideal percentage	223.703	22.2812	22.2812	54.9841			MEAN (ALL AGREE)		8.52273	(Used to replace those who agree but don't know the ideal percentage in correlation analysis)
	Disagree	371.675	37.0195	37.0195	92.0035			MEAN (ALL-224-80)	2798.33	3.99754
	Don’t know/hard to say/depends on the amount	80.2847	7.99649	7.99649	100			MEAN (ALL-80)		5.09344
	Total	1004	100	100
ODAQ1gp [ODA-Q1] Do you agree or disagree that some government budget should be allocated to the Disaster Relief Fund? If yes, what do you think would be the ideal percentage? (data collapsed)
		Frequency	Percent	Valid Percent	Cumulative Percent
Valid	0.01-<1%	30.2783	3.01576	3.01576	3.01576
	1-<2%	36.5919	3.64461	3.64461	6.66038
	2-<5%	45.8122	4.56297	4.56297	11.2233
	5-<10%	101.8	10.1395	10.1395	21.3628
	10-<20%	79.8315	7.95135	7.95135	29.3142
	20-<50%	22.2631	2.21744	2.21744	31.5316
	50-<=100%	11.7597	1.17128	1.17128	32.7029
	Agree, but don’t know the ideal percentage	223.703	22.2812	22.2812	54.9841
	Disagree	371.675	37.0195	37.0195	92.0035
	Don’t know/hard to say/depends on the amount	80.2847	7.99649	7.99649	100
	Total	1004	100	100
ODAQ1gp [ODA-Q1] Do you agree or disagree that some government budget should be allocated to the Disaster Relief Fund? If yes, what do you think would be the ideal percentage? ("Agree" only, or 55.0% of full sample)
		Frequency	Percent	Valid Percent	Cumulative Percent
Valid	0.01-<1%	30.2783	3.01576	5.48479	5.48479
	1-<2%	36.5919	3.64461	6.62849	12.1133
	2-<5%	45.8122	4.56297	8.29872	20.412
	5-<10%	101.8	10.1395	18.4408	38.8528
	10-<20%	79.8315	7.95135	14.4612	53.3139
	20-<50%	22.2631	2.21744	4.03288	57.3468
	50-<=100%	11.7597	1.17128	2.13022	59.4771
	Agree, but don’t know the ideal percentage	223.703	22.2812	40.5229	100
	Total	552.04	54.9841	100
Missing	Disagree	371.675	37.0195
	Don’t know/hard to say/depends on the amount	80.2847	7.99649
	Total	451.96	45.0159
Total		1004	100
Mean value (valid answers only, in %)
N		Mean	Std. Error of Mean	Median	Mode	Std. Deviation	Minimum	Maximum	Sum
Valid	Missing
328.337	675.663	8.52273	0.666437	5	5	12.0759	0.01	100	2798.33
ODAQ2 [ODA-Q2] Do you agree or disagree that some government budget should be allocated to the Foreign Aid for Social Development? If yes, what do you think would be the ideal percentage?
		Frequency	Percent	Valid Percent	Cumulative Percent			0 (Disagree)	793.089
Valid	.01	0.824631	0.0821346	0.0821346	0.0821346				0.00824631
	.10	0.381869	0.0380347	0.0380347	0.120169				0.0381869
	.20	1.84304	0.18357	0.18357	0.30374				0.368609
	.30	0.279163	0.0278051	0.0278051	0.331545				0.0837489
	.50	3.9554	0.393964	0.393964	0.725509				1.9777
	1.00	9.66587	0.962736	0.962736	1.68824				9.66587
	2.00	19.1928	1.91163	1.91163	3.59987				38.3855
	3.00	3.63603	0.362154	0.362154	3.96203				10.9081
	4.00	1.33696	0.133164	0.133164	4.09519				5.34785
	5.00	27.8238	2.7713	2.7713	6.86649				139.119
	6.00	2.42734	0.241767	0.241767	7.10825				14.5641
	7.00	0.97973	0.0975827	0.0975827	7.20584				6.85811
	9.00	1.19353	0.118877	0.118877	7.32472				10.7418
	10.00	14.8186	1.47596	1.47596	8.80067				148.186
	15.00	1.98277	0.197487	0.197487	8.99816				29.7416
	20.00	0.974721	0.0970838	0.0970838	9.09525				19.4944
	30.00	1.5971	0.159074	0.159074	9.25432				47.913
	40.00	2.98586	0.297397	0.297397	9.55172				119.434
	80.00	0.824631	0.0821346	0.0821346	9.63385				65.9705
	88.00	1.83093	0.182363	0.182363	9.81621				161.121
	Agree, but don’t know the ideal percentage	65.8339	6.55716	6.55716	16.3734			MEAN (ALL AGREE)		8.42099	(Used to replace those who agree but don't know the ideal percentage in correlation analysis)
	Disagree [MEDIAN]	793.089	78.9929	78.9929	95.3663			MEAN (ALL-66-47)	829.929	0.931457
	Don’t know/hard to say/depends on the amount	46.5227	4.63374	4.63374	100			MEAN (ALL-47)		1.44579
	Total	1004	100	100
ODAQ2gp [ODA-Q2] Do you agree or disagree that some government budget should be allocated to the Foreign Aid for Social Development? If yes, what do you think would be the ideal percentage? (data collapsed)
		Frequency	Percent	Valid Percent	Cumulative Percent
Valid	0-<1%	7.28411	0.725509	0.725509	0.725509
	1-<2%	9.66587	0.962736	0.962736	1.68824
	2-<5%	24.1657	2.40695	2.40695	4.09519
	5-<10%	32.4244	3.22952	3.22952	7.32472
	10-<20%	16.8014	1.67345	1.67345	8.99816
	20-<50%	5.55768	0.553554	0.553554	9.55172
	50-<=100%	2.65556	0.264498	0.264498	9.81621
	Agree, but don’t know the ideal percentage	65.8339	6.55716	6.55716	16.3734	164.389
	Disagree	793.089	78.9929	78.9929	95.3663
	Don’t know/hard to say/depends on the amount	46.5227	4.63374	4.63374	100
	Total	1004	100	100
ODAQ2gp [ODA-Q2] Do you agree or disagree that some government budget should be allocated to the Foreign Aid for Social Development? If yes, what do you think would be the ideal percentage? ("Agree" only, or 16.4% of full sample)
		Frequency	Percent	Valid Percent	Cumulative Percent
Valid	0-<1%	7.28411	0.725509	4.43103	4.43103
	1-<2%	9.66587	0.962736	5.87989	10.3109
	2-<5%	24.1657	2.40695	14.7004	25.0113
	5-<10%	32.4244	3.22952	19.7242	44.7355
	10-<20%	16.8014	1.67345	10.2205	54.9561
	20-<50%	5.55768	0.553554	3.38082	58.3369
	50-<=100%	2.65556	0.264498	1.61541	59.9523
	Agree, but don’t know the ideal percentage	65.8339	6.55716	40.0477	100
	Total	164.389	16.3734	100
Missing	Disagree	793.089	78.9929
	Don’t know/hard to say/depends on the amount	46.5227	4.63374
	Total	839.611	83.6266
Total		1004	100
Mean value (valid answers only, in %)
N		Mean	Std. Error of Mean	Median	Mode	Std. Deviation	Minimum	Maximum	Sum
Valid	Missing
98.5548	905.445	8.42099	1.51507	5	5	15.0408	0.01	88	829.929
Demographics of Respondents
sex [DM1] Gender
		Frequency	Percent	Valid Percent	Cumulative Percent
Valid	1 Male	452.158	45.0357	45.0357	45.0357
	2 Female	551.842	54.9643	54.9643	100
	Total	1004	100	100
agegp_TP_6 [DM2] Age
		Frequency	Percent	Valid Percent	Cumulative Percent
Valid	18-29	171.332	17.0649	17.202	17.202
	30-39	180.763	18.0043	18.1489	35.3509
	40-49	179.181	17.8467	17.9901	53.341
	50-59	197.777	19.6989	19.8572	73.1982
	60-69	143.241	14.2671	14.3817	87.5798
	70 or above	123.705	12.3212	12.4202	100
	Total	996	99.2032	100
Missing	-99 Refuse to answer	8	0.796813
Total		1004	100
edugp_TP [DM3] Education level
		Frequency	Percent	Valid Percent	Cumulative Percent
Valid	1 Primary or below	236.598	23.5655	23.6598	23.6598
	2 Secondary	480.875	47.8959	48.0875	71.7473
	3 Tertiary or above	282.527	28.1401	28.2527	100
	Total	1000	99.6016	100
Missing	-99 Refuse to answer	4	0.398406
Total		1004	100
occgp [DM4] Occupation
		Frequency	Percent	Valid Percent	Cumulative Percent
Valid	1 Professionals and semi-professionals	217.912	21.7043	22.1156	22.1156
	2 Clerk and service workers	232.242	23.1317	23.5701	45.6857
	3 Production workers	74.9303	7.46318	7.60461	53.2903
	4 Students	71.8943	7.16079	7.29649	60.5868
	5 Housewives	152.319	15.1712	15.4587	76.0455
	6 Others	236.031	23.509	23.9545	100
	Total	985.328	98.1402	100
Missing	-99 Refuse to answer	18.6721	1.85977
Total		1004	100

## Sheet: Survey Raw Data
caseid	ODAQ1	ODAQ1gp	ODAQ2	ODAQ2gp	sex	agegp	agegp2	edu	edugp	occ	occgp	occ_8887_others	weight		ODA Q1 (For Correlation)	ODA Q2 (For Correlation)
1	10	5	1000003	103	2	3	2	8	3	13	5		0.649516		10	0
2	8	4	1000003	103	1	1	1	7	3	12	4		0.936022		8	0
3	1000002	102	1000002	102	2	5	3	3	2	16	6		0.381869		8.52	8.42
4	1000003	103	1000003	103	1	6	3	1	1	16	6		0.97973		0	0
5	1	2	1000003	103	1	5	3	3	2	16	6		0.546062		1	0
6	1000002	102	8888888	8888	1	6	3	3	2	16	6		0.347437		8.52	.
7	2	3	1000003	103	1	6	3	2	2	16	6		0.347437		2	0
8	1000003	103	1000003	103	1	4	3	2	2	10	3		1.19353		0	0
9	1	2	1000003	103	1	5	3	7	3	16	6		0.279163		1	0
10	10	5	1000003	103	2	4	3	2	2	13	5		0.824631		10	0
11	1000002	102	1000003	103	2	6	3	3	2	16	6		0.313642		8.52	0
12	1000003	103	1000003	103	2	1	1	3	2	6	2		2.42734		0	0
13	1000003	103	1000003	103	1	5	3	2	2	16	6		0.546062		0	0
14	1000003	103	10	5	2	1	1	7	3	12	4		1.24093		0	10
15	30	6	1000003	103	1	6	3	9	3	16	6		0.17762		30	0
16	1000003	103	1000003	103	1	4	3	3	2	1	1		1.19353		0	0
17	1000003	103	1000003	103	2	1	1	7	3	2	1		1.24093		0	0
18	5	4	1000003	103	1	2	2	2	2	10	3		2.8574		5	0
19	1000002	102	1000003	103	1	6	3	1	1	16	6		0.97973		8.52	0
20	10	5	5	4	2	2	2	7	3	13	5		1.52646		10	5
21	10	5	1000003	103	1	5	3	4	2	16	6		0.546062		10	0
22	3	3	1000003	103	2	2	2	7	3	2	1		1.52646		3	0
23	1000003	103	1000003	103	1	5	3	1	1	16	6		1.53983		0	0
24	5	4	1000003	103	1	5	3	3	2	17	6		0.546062		5	0
25	10	5	8888888	8888	1	4	3	3	2	2	1		1.19353		10	.
26	1000002	102	1000003	103	2	5	3	7	3	16	6		0.195222		8.52	0
27	1.5	2	1	2	1	3	2	8	3	3	1		1.02441		1.5	1
28	50	7	1000003	103	2	1	1	7	3	2	1		1.24093		50	0
29	0.1	1	8888888	8888	2	2	2	7	3	17	6		1.52646		0.1	.
30	1000002	102	1000003	103	1	3	2	8	3	2	1		1.02441		8.52	0
31	1000003	103	1000003	103	1	1	1	4	2	2	1		1.83093		0	0
32	8888888	8888	8888888	8888	2	5	3	1	1	16	6		1.07682		.	.
33	1000002	102	1000002	102	2	5	3	2	2	7	3		0.381869		8.52	8.42
34	18	5	1000003	103	2	4	3	2	2	2	1		0.824631		18	0
35	10	5	10	5	1	2	2	7	3	1	1		1.46079		10	10
36	0.3	1	1000003	103	1	3	2	3	2	1	1		2.00381		0.3	0
37	10	5	1000003	103	2	6	3	2	2	16	6		0.313642		10	0
38	1000003	103	1000003	103	1	3	2	3	2	1	1		2.00381		0	0
39	1000003	103	1000003	103	1	2	2	7	3	2	1		1.46079		0	0
40	5	4	1000003	103	1	1	1	7	3	17	6		0.936022		5	0
41	1000002	102	1000003	103	2	1	1	8	3	2	1		1.24093		8.52	0
42	1000003	103	5	4	2	1	1	7	3	12	4		1.24093		0	5
43	8888888	8888	1000003	103	2	3	2	5	2	13	5		1.2705		.	0
44	2	3	1000003	103	1	6	3	3	2	16	6		0.347437		2	0
45	1000003	103	1000003	103	1	4	3	2	2	17	6		1.19353		0	0
46	1000003	103	1000003	103	1	1	1	7	3	4	2		0.936022		0	0
47	1000002	102	1000002	102	2	6	3	1	1	13	5		0.884434		8.52	8.42
48	8888888	8888	1000003	103	2	2	2	6	3	13	5		1.52646		.	0
49	5	4	5	4	1	1	1	7	3	12	4		0.936022		5	5
50	1000003	103	1000003	103	2	1	1	7	3	12	4		1.24093		0	0
51	20	6	1000003	103	2	5	3	1	1	13	5		1.07682		20	0
52	0.2	1	1000003	103	1	1	1	3	2	8	3		1.83093		0.2	0
53	5	4	1000003	103	2	1	1	4	2	12	4		2.42734		5	0
54	1000002	102	1000002	102	2	6	3	2	2	16	6		0.313642		8.52	8.42
55	1000003	103	1000003	103	2	4	3	2	2	11	3		0.824631		0	0
56	18	5	1000003	103	2	5	3	1	1	-99	-99		1.07682		18	0
57	1	2	1000003	103	1	4	3	2	2	2	1		1.19353		1	0
58	8888888	8888	8888888	8888	2	4	3	7	3	2	1		0.421575		.	.
59	5	4	1000003	103	2	1	1	7	3	2	1		1.24093		5	0
60	5	4	3	3	2	1	1	7	3	4	2		1.24093		5	3
61	1000003	103	1000003	103	2	2	2	7	3	1	1		1.52646		0	0
62	1000003	103	5	4	2	4	3	5	2	13	5		0.824631		0	5
63	1000003	103	1000003	103	2	5	3	7	3	16	6		0.195222		0	0
64	1000003	103	1000003	103	2	1	1	7	3	4	2		1.24093		0	0
65	1000003	103	1000003	103	1	2	2	6	3	1	1		1.46079		0	0
66	1000002	102	1000002	102	1	6	3	2	2	16	6		0.347437		8.52	8.42
67	10	5	1000003	103	2	3	2	2	2	13	5		1.2705		10	0
68	1	2	1000003	103	2	3	2	3	2	4	2		1.2705		1	0
69	1000003	103	1000003	103	2	5	3	1	1	13	5		1.07682		0	0
70	1000003	103	1000003	103	2	4	3	2	2	5	2		0.824631		0	0
71	1000002	102	1000003	103	1	5	3	1	1	5	2		1.53983		8.52	0
72	50	7	20	6	2	6	3	3	2	-99	-99		0.313642		50	20
73	1000003	103	1000003	103	1	1	1	9	3	1	1		0.936022		0	0
74	8888888	8888	8888888	8888	2	6	3	2	2	16	6		0.313642		.	.
75	1000002	102	1000002	102	2	6	3	1	1	16	6		0.884434		8.52	8.42
76	1000003	103	1000003	103	1	2	2	3	2	4	2		2.8574		0	0
77	1000002	102	1000003	103	2	6	3	1	1	13	5		0.884434		8.52	0
78	0.5	1	1000003	103	1	6	3	3	2	6	2		0.347437		0.5	0
79	1000003	103	1000003	103	1	5	3	1	1	16	6		1.53983		0	0
80	1000003	103	5	4	1	1	1	3	2	3	1		1.83093		0	5
81	1000002	102	1000002	102	2	3	2	3	2	1	1		1.2705		8.52	8.42
82	1000003	103	1000003	103	2	5	3	2	2	16	6		0.381869		0	0
83	1000003	103	1000003	103	2	1	1	3	2	12	4		2.42734		0	0
84	1000002	102	8888888	8888	2	6	3	1	1	13	5		0.884434		8.52	.
85	1000003	103	1000003	103	1	2	2	7	3	1	1		1.46079		0	0
86	1000003	103	1000003	103	2	4	3	1	1	17	6		2.32536		0	0
87	1000003	103	1000002	102	2	5	3	1	1	16	6		1.07682		0	8.42
88	1000003	103	1000003	103	1	6	3	7	3	16	6		0.17762		0	0
89	1000003	103	1000003	103	1	4	3	6	3	3	1		0.610167		0	0
90	5	4	1000003	103	1	2	2	7	3	2	1		1.46079		5	0
91	1000002	102	1000003	103	2	5	3	3	2	16	6		0.381869		8.52	0
92	8888888	8888	1000003	103	2	6	3	1	1	17	6		0.884434		.	0
93	1000002	102	1000003	103	2	2	2	9	3	1	1		1.52646		8.52	0
94	1000002	102	1000003	103	2	4	3	3	2	17	6		0.824631		8.52	0
95	1000003	103	1000003	103	1	5	3	2	2	16	6		0.546062		0	0
96	2	3	1000003	103	2	4	3	2	2	13	5		0.824631		2	0
97	1	2	1000003	103	1	3	2	3	2	1	1		2.00381		1	0
98	1000003	103	1000003	103	1	3	2	8	3	1	1		1.02441		0	0
99	10	5	1000003	103	1	1	1	7	3	2	1		0.936022		10	0
100	5	4	1000003	103	1	1	1	7	3	4	2		0.936022		5	0
101	8888888	8888	1000003	103	1	5	3	1	1	16	6		1.53983		.	0
102	20	6	1000003	103	2	3	2	2	2	13	5		1.2705		20	0
103	10	5	10	5	2	5	3	5	2	13	5		0.381869		10	10
104	1000003	103	1000003	103	2	2	2	3	2	4	2		2.98586		0	0
105	1000002	102	1000003	103	1	6	3	2	2	16	6		0.347437		8.52	0
106	0.5	1	8888888	8888	2	5	3	1	1	16	6		1.07682		0.5	.
107	2	3	2	3	2	5	3	1	1	13	5		1.07682		2	2
108	8888888	8888	1000003	103	1	2	2	6	3	1	1		1.46079		.	0
109	5	4	4	3	1	6	3	-99	-99	16	6		0.312557		5	4
110	0.01	1	1000003	103	2	6	3	2	2	16	6		0.313642		0.01	0
111	8888888	8888	8888888	8888	1	6	3	1	1	16	6		0.97973		.	.
112	1000003	103	2	3	1	1	1	7	3	3	1		0.936022		0	2
113	1000003	103	1000002	102	1	6	3	1	1	16	6		0.97973		0	8.42
114	5	4	2	3	2	1	1	7	3	4	2		1.24093		5	2
115	1000003	103	1000003	103	2	4	3	3	2	13	5		0.824631		0	0
116	1000003	103	1000003	103	1	3	2	2	2	5	2		2.00381		0	0
117	8888888	8888	8888888	8888	1	6	3	1	1	16	6		0.97973		.	.
118	1000003	103	1000003	103	1	4	3	4	2	1	1		1.19353		0	0
119	1	2	1000003	103	1	4	3	2	2	11	3		1.19353		1	0
120	5	4	1000003	103	2	3	2	8	3	13	5		0.649516		5	0
121	1000002	102	1000003	103	2	3	2	2	2	11	3		1.2705		8.52	0
122	1000003	103	1000003	103	1	3	2	7	3	2	1		1.02441		0	0
123	0.5	1	1000003	103	1	4	3	6	3	16	6		0.610167		0.5	0
124	1000002	102	1000002	102	1	5	3	7	3	2	1		0.279163		8.52	8.42
125	1	2	1000003	103	1	4	3	7	3	5	2		0.610167		1	0
126	1000003	103	1000003	103	2	5	3	3	2	16	6		0.381869		0	0
127	0.1	1	1000003	103	2	4	3	7	3	-99	-99		0.421575		0.1	0
128	1000003	103	1000003	103	1	1	1	8	3	4	2		0.936022		0	0
129	1000003	103	1000003	103	2	6	3	2	2	13	5		0.313642		0	0
130	8888888	8888	1000003	103	2	4	3	3	2	13	5		0.824631		.	0
131	1000003	103	1000003	103	1	4	3	4	2	1	1		1.19353		0	0
132	1	2	2	3	2	4	3	8	3	2	1		0.421575		1	2
133	5	4	4	3	1	3	2	7	3	4	2		1.02441		5	4
134	1000003	103	1000003	103	2	6	3	4	2	16	6		0.313642		0	0
135	30	6	1000003	103	2	4	3	3	2	4	2		0.824631		30	0
136	1000003	103	1000003	103	2	4	3	6	3	1	1		0.421575		0	0
137	8888888	8888	8888888	8888	1	6	3	1	1	6	2		0.97973		.	.
138	10	5	1000003	103	1	3	2	7	3	1	1		1.02441		10	0
139	5	4	1000003	103	1	1	1	7	3	1	1		0.936022		5	0
140	5	4	1000003	103	2	5	3	8	3	13	5		0.195222		5	0
141	1000002	102	1000003	103	1	6	3	1	1	16	6		0.97973		8.52	0
142	5	4	1000003	103	2	1	1	7	3	4	2		1.24093		5	0
143	20	6	10	5	2	3	2	9	3	2	1		0.649516		20	10
144	16	5	10	5	2	1	1	7	3	2	1		1.24093		16	10
145	1000003	103	1000003	103	1	3	2	3	2	4	2		2.00381		0	0
146	1000002	102	1000002	102	2	4	3	1	1	13	5		2.32536		8.52	8.42
147	2.5	3	1000003	103	1	4	3	3	2	3	1		1.19353		2.5	0
148	8888888	8888	1000003	103	2	4	3	6	3	-99	-99		0.421575		.	0
149	1000003	103	1000003	103	1	1	1	6	3	12	4		0.936022		0	0
150	1000002	102	1000003	103	2	6	3	1	1	16	6		0.884434		8.52	0
151	50	7	40	6	2	2	2	2	2	6	2		2.98586		50	40
152	3	3	1000003	103	2	6	3	7	3	16	6		0.160343		3	0
153	1000002	102	1000003	103	2	6	3	3	2	16	6		0.313642		8.52	0
154	5	4	5	4	1	6	3	3	2	16	6		0.347437		5	5
155	8888888	8888	1000003	103	1	4	3	3	2	16	6		1.19353		.	0
156	5	4	1000003	103	2	1	1	6	3	13	5		1.24093		5	0
157	1000003	103	1000003	103	2	4	3	3	2	4	2		0.824631		0	0
158	1000003	103	1000003	103	1	5	3	3	2	4	2		0.546062		0	0
159	1000002	102	1000002	102	2	4	3	7	3	16	6		0.421575		8.52	8.42
160	1000002	102	1000003	103	1	5	3	2	2	16	6		0.546062		8.52	0
161	1000003	103	1000003	103	2	6	3	1	1	16	6		0.884434		0	0
162	2	3	1000003	103	1	6	3	3	2	16	6		0.347437		2	0
163	30	6	30	6	1	6	3	2	2	16	6		0.347437		30	30
164	8888888	8888	1000003	103	2	5	3	2	2	17	6		0.381869		.	0
165	1000002	102	1000002	102	1	1	1	7	3	12	4		0.936022		8.52	8.42
166	1000003	103	1000003	103	2	5	3	4	2	16	6		0.381869		0	0
167	1000002	102	1000003	103	1	4	3	7	3	1	1		0.610167		8.52	0
168	8888888	8888	1000003	103	2	3	2	3	2	13	5		1.2705		.	0
169	1000003	103	1000003	103	2	5	3	3	2	16	6		0.381869		0	0
170	1000003	103	1000003	103	1	2	2	6	3	-99	-99		1.46079		0	0
171	10	5	1000003	103	2	4	3	3	2	13	5		0.824631		10	0
172	1000003	103	1000002	102	2	5	3	3	2	13	5		0.381869		0	8.42
173	1.5	2	1000003	103	1	3	2	2	2	5	2		2.00381		1.5	0
174	8888888	8888	1000003	103	1	5	3	1	1	16	6		1.53983		.	0
175	5	4	1000003	103	1	4	3	6	3	16	6		0.610167		5	0
176	1000003	103	1000003	103	1	5	3	7	3	1	1		0.279163		0	0
177	1000003	103	1000003	103	1	4	3	2	2	10	3		1.19353		0	0
178	1000002	102	1000002	102	2	5	3	7	3	16	6		0.195222		8.52	8.42
179	1000002	102	8888888	8888	2	5	3	2	2	16	6		0.381869		8.52	.
180	1000003	103	1000003	103	2	6	3	3	2	17	6		0.313642		0	0
181	8888888	8888	1000003	103	2	3	2	6	3	5	2		0.649516		.	0
182	1	2	1000003	103	2	5	3	1	1	16	6		1.07682		1	0
183	1000003	103	1000003	103	2	6	3	1	1	13	5		0.884434		0	0
184	8888888	8888	1000003	103	2	3	2	3	2	3	1		1.2705		.	0
185	1000002	102	1000003	103	2	3	2	7	3	1	1		0.649516		8.52	0
186	1000002	102	1000003	103	2	2	2	3	2	17	6		2.98586		8.52	0
187	2	3	2	3	1	1	1	4	2	12	4		1.83093		2	2
188	1000003	103	1000003	103	2	3	2	3	2	13	5		1.2705		0	0
189	2	3	1000003	103	2	5	3	2	2	16	6		0.381869		2	0
190	8888888	8888	8888888	8888	2	3	2	7	3	2	1		0.649516		.	.
191	1000002	102	1000003	103	2	3	2	7	3	6	2		0.649516		8.52	0
192	1000003	103	1000003	103	1	5	3	6	3	16	6		0.279163		0	0
193	5	4	2	3	1	4	3	4	2	1	1		1.19353		5	2
194	2	3	1000003	103	2	5	3	1	1	11	3		1.07682		2	0
195	8888888	8888	8888888	8888	2	3	2	2	2	5	2		1.2705		.	.
196	10	5	1000003	103	1	3	2	7	3	1	1		1.02441		10	0
197	1000003	103	1000003	103	2	6	3	3	2	16	6		0.313642		0	0
198	10	5	1000003	103	2	4	3	6	3	2	1		0.421575		10	0
199	1000003	103	1000003	103	1	1	1	3	2	2	1		1.83093		0	0
200	1000002	102	1000003	103	1	6	3	1	1	5	2		0.97973		8.52	0
201	1000003	103	1000003	103	1	5	3	2	2	16	6		0.546062		0	0
202	8888888	8888	1000003	103	1	6	3	1	1	16	6		0.97973		.	0
203	1000002	102	1000003	103	2	3	2	9	3	2	1		0.649516		8.52	0
204	10	5	1000003	103	2	1	1	4	2	12	4		2.42734		10	0
205	1000002	102	1000002	102	2	5	3	1	1	11	3		1.07682		8.52	8.42
206	1000003	103	1000003	103	2	1	1	7	3	4	2		1.24093		0	0
207	30	6	1000003	103	1	6	3	3	2	16	6		0.347437		30	0
208	1000002	102	1000003	103	2	4	3	2	2	5	2		0.824631		8.52	0
209	1000002	102	1000003	103	2	6	3	1	1	16	6		0.884434		8.52	0
210	8888888	8888	1000003	103	2	6	3	1	1	13	5		0.884434		.	0
211	15	5	1000003	103	1	4	3	6	3	4	2		0.610167		15	0
212	1000003	103	1000003	103	2	6	3	3	2	16	6		0.313642		0	0
213	1000003	103	1000003	103	1	4	3	6	3	4	2		0.610167		0	0
214	1000002	102	1000003	103	2	5	3	1	1	16	6		1.07682		8.52	0
215	1000003	103	1000003	103	1	3	2	5	2	5	2		2.00381		0	0
216	8888888	8888	1000003	103	2	4	3	3	2	13	5		0.824631		.	0
217	1	2	1000003	103	1	3	2	3	2	4	2		2.00381		1	0
218	1000003	103	1000003	103	2	3	2	8	3	2	1		0.649516		0	0
219	10	5	3	3	1	5	3	4	2	1	1		0.546062		10	3
220	1000003	103	1000003	103	2	2	2	7	3	1	1		1.52646		0	0
221	1000002	102	1000003	103	1	3	2	7	3	1	1		1.02441		8.52	0
222	1000002	102	1000002	102	1	4	3	6	3	5	2		0.610167		8.52	8.42
223	1000003	103	1000003	103	2	3	2	7	3	2	1		0.649516		0	0
224	1000003	103	1000003	103	2	6	3	1	1	16	6		0.884434		0	0
225	1000003	103	1000003	103	1	1	1	7	3	2	1		0.936022		0	0
226	1000003	103	1000003	103	2	5	3	6	3	5	2		0.195222		0	0
227	20	6	20	6	1	6	3	3	2	16	6		0.347437		20	20
228	1000003	103	1000003	103	2	4	3	2	2	13	5		0.824631		0	0
229	1	2	1000003	103	1	-99	-99	8	3	-99	-99		0.552934		1	0
230	1000002	102	1000003	103	1	6	3	1	1	16	6		0.97973		8.52	0
231	1000002	102	1000003	103	1	3	2	3	2	9	3		2.00381		8.52	0
232	1000003	103	1000003	103	1	2	2	7	3	1	1		1.46079		0	0
233	5	4	1000003	103	1	2	2	3	2	1	1		2.8574		5	0
234	1000002	102	1000003	103	1	3	2	2	2	5	2		2.00381		8.52	0
235	1000003	103	1000003	103	2	3	2	7	3	2	1		0.649516		0	0
236	8888888	8888	8888888	8888	1	5	3	5	2	16	6		0.546062		.	.
237	1	2	1000003	103	2	5	3	2	2	16	6		0.381869		1	0
238	1000002	102	1000003	103	1	1	1	4	2	12	4		1.83093		8.52	0
239	1000003	103	1000003	103	2	6	3	7	3	16	6		0.160343		0	0
240	1000003	103	1000003	103	2	6	3	1	1	13	5		0.884434		0	0
241	1000003	103	1000003	103	2	2	2	7	3	13	5		1.52646		0	0
242	1000002	102	1000003	103	1	2	2	7	3	-99	-99		1.46079		8.52	0
243	1000003	103	1000003	103	1	2	2	7	3	1	1		1.46079		0	0
244	1000002	102	8888888	8888	1	6	3	9	3	16	6		0.17762		8.52	.
245	1000003	103	1000003	103	1	6	3	1	1	16	6		0.97973		0	0
246	1000002	102	1000002	102	1	6	3	1	1	16	6		0.97973		8.52	8.42
247	1000002	102	1000003	103	2	5	3	1	1	13	5		1.07682		8.52	0
248	5	4	1000003	103	2	2	2	7	3	1	1		1.52646		5	0
249	1000002	102	1000003	103	2	5	3	2	2	5	2		0.381869		8.52	0
250	10	5	1000003	103	2	3	2	7	3	-99	-99		0.649516		10	0
251	5	4	1000003	103	2	5	3	7	3	16	6		0.195222		5	0
252	8888888	8888	8888888	8888	2	6	3	1	1	13	5		0.884434		.	.
253	8888888	8888	1000003	103	2	4	3	1	1	13	5		2.32536		.	0
254	1000003	103	1000003	103	2	2	2	3	2	13	5		2.98586		0	0
255	1000003	103	1000003	103	2	5	3	1	1	16	6		1.07682		0	0
256	1000003	103	1000003	103	2	2	2	8	3	2	1		1.52646		0	0
257	1000003	103	1000003	103	2	1	1	4	2	12	4		2.42734		0	0
258	1	2	1000003	103	2	5	3	7	3	16	6		0.195222		1	0
259	1000002	102	1000003	103	1	6	3	2	2	16	6		0.347437		8.52	0
260	1000003	103	1000003	103	2	4	3	2	2	17	6		0.824631		0	0
261	1000002	102	1	2	2	5	3	2	2	16	6		0.381869		8.52	1
262	1000003	103	1000003	103	1	5	3	1	1	16	6		1.53983		0	0
263	1000003	103	1000003	103	2	5	3	1	1	16	6		1.07682		0	0
264	0.1	1	1000003	103	1	6	3	3	2	17	6		0.347437		0.1	0
265	14	5	1000003	103	2	3	2	6	3	13	5		0.649516		14	0
266	1	2	1000003	103	2	4	3	3	2	4	2		0.824631		1	0
267	1000002	102	1000003	103	2	3	2	7	3	3	1		0.649516		8.52	0
268	1000003	103	1000003	103	1	1	1	7	3	12	4		0.936022		0	0
269	1000003	103	1000003	103	2	3	2	7	3	2	1		0.649516		0	0
270	1000003	103	1000003	103	2	1	1	7	3	2	1		1.24093		0	0
271	1000002	102	1000002	102	2	4	3	3	2	5	2		0.824631		8.52	8.42
272	1000003	103	1000003	103	2	-99	-99	3	2	-99	-99		0.456147		0	0
273	1000003	103	1000003	103	1	5	3	1	1	16	6		1.53983		0	0
274	1000002	102	1000002	102	1	5	3	3	2	10	3		0.546062		8.52	8.42
275	1000003	103	1000003	103	1	4	3	1	1	8	3		3.36561		0	0
276	1000003	103	1000003	103	1	1	1	7	3	12	4		0.936022		0	0
277	1000002	102	1000003	103	2	6	3	1	1	13	5		0.884434		8.52	0
278	1000002	102	1000003	103	2	5	3	1	1	13	5		1.07682		8.52	0
279	1000003	103	1000003	103	2	5	3	3	2	16	6		0.381869		0	0
280	1000002	102	1000002	102	1	5	3	8	3	2	1		0.279163		8.52	8.42
281	1000002	102	1000003	103	2	6	3	1	1	16	6		0.884434		8.52	0
282	1000003	103	1000003	103	1	2	2	3	2	-99	-99		2.8574		0	0
283	2	3	1000003	103	1	5	3	2	2	16	6		0.546062		2	0
284	5	4	1000003	103	2	2	2	7	3	1	1		1.52646		5	0
285	1000003	103	1000003	103	2	2	2	7	3	2	1		1.52646		0	0
286	1000003	103	1000003	103	2	2	2	7	3	3	1		1.52646		0	0
287	10	5	5	4	1	3	2	8	3	4	2		1.02441		10	5
288	1000003	103	1000003	103	1	1	1	7	3	12	4		0.936022		0	0
289	18	5	1000003	103	1	5	3	3	2	16	6		0.546062		18	0
290	1000002	102	1000003	103	1	5	3	1	1	16	6		1.53983		8.52	0
291	10	5	1000003	103	2	3	2	3	2	13	5		1.2705		10	0
292	5	4	1000003	103	2	6	3	1	1	16	6		0.884434		5	0
293	7	4	1000003	103	1	3	2	7	3	1	1		1.02441		7	0
294	1000003	103	1000003	103	1	1	1	7	3	12	4		0.936022		0	0
295	1	2	1000003	103	1	5	3	3	2	16	6		0.546062		1	0
296	1000002	102	1000003	103	2	4	3	3	2	6	2		0.824631		8.52	0
297	5	4	1000003	103	1	2	2	9	3	2	1		1.46079		5	0
298	1000003	103	1000003	103	1	2	2	2	2	9	3		2.8574		0	0
299	1000003	103	1000003	103	1	1	1	4	2	12	4		1.83093		0	0
300	5	4	1000003	103	1	3	2	3	2	4	2		2.00381		5	0
301	1000002	102	1000003	103	2	6	3	2	2	16	6		0.313642		8.52	0
302	1000003	103	8888888	8888	1	4	3	3	2	1	1		1.19353		0	.
303	1000003	103	1000003	103	1	6	3	2	2	16	6		0.347437		0	0
304	2	3	1000002	102	1	5	3	3	2	16	6		0.546062		2	8.42
305	5	4	1000003	103	1	5	3	2	2	16	6		0.546062		5	0
306	1000003	103	1000003	103	1	5	3	2	2	16	6		0.546062		0	0
307	1000003	103	1000002	102	2	4	3	2	2	13	5		0.824631		0	8.42
308	1000003	103	1000003	103	2	3	2	3	2	2	1		1.2705		0	0
309	2	3	2	3	1	3	2	4	2	2	1		2.00381		2	2
310	1000003	103	1000003	103	1	1	1	5	2	5	2		1.83093		0	0
311	5	4	1000002	102	2	6	3	6	3	16	6		0.160343		5	8.42
312	3	3	1000003	103	1	1	1	7	3	2	1		0.936022		3	0
313	10	5	1000003	103	2	1	1	4	2	2	1		2.42734		10	0
314	7	4	6	4	2	1	1	4	2	17	6		2.42734		7	6
315	10	5	1000003	103	1	6	3	6	3	16	6		0.17762		10	0
316	18	5	1000003	103	2	3	2	3	2	4	2		1.2705		18	0
317	8888888	8888	8888888	8888	2	5	3	1	1	16	6		1.07682		.	.
318	1000002	102	1000003	103	2	4	3	2	2	4	2		0.824631		8.52	0
319	8888888	8888	1000002	102	1	5	3	1	1	16	6		1.53983		.	8.42
320	1000003	103	1000003	103	1	6	3	2	2	16	6		0.347437		0	0
321	1000002	102	1000002	102	1	6	3	7	3	16	6		0.17762		8.52	8.42
322	1000002	102	1000002	102	2	6	3	1	1	13	5		0.884434		8.52	8.42
323	1000003	103	1000003	103	2	5	3	4	2	2	1		0.381869		0	0
324	30	6	1000003	103	1	5	3	7	3	3	1		0.279163		30	0
325	1	2	1000003	103	1	4	3	3	2	11	3		1.19353		1	0
326	1000003	103	1000003	103	2	1	1	6	3	-99	-99		1.24093		0	0
327	50	7	1000003	103	1	4	3	1	1	5	2		3.36561		50	0
328	1000003	103	2	3	2	5	3	1	1	13	5		1.07682		0	2
329	1000003	103	1000003	103	1	1	1	6	3	5	2		0.936022		0	0
330	15	5	1000003	103	2	6	3	3	2	16	6		0.313642		15	0
331	1000003	103	1000003	103	1	5	3	3	2	16	6		0.546062		0	0
332	0.5	1	1000003	103	1	5	3	3	2	16	6		0.546062		0.5	0
333	10	5	5	4	2	1	1	7	3	4	2		1.24093		10	5
334	1000002	102	1000003	103	1	5	3	1	1	16	6		1.53983		8.52	0
335	1000002	102	1000002	102	1	6	3	1	1	16	6		0.97973		8.52	8.42
336	3	3	2	3	2	1	1	6	3	12	4		1.24093		3	2
337	8888888	8888	8888888	8888	1	1	1	8	3	3	1		0.936022		.	.
338	1000003	103	1000003	103	2	2	2	3	2	5	2		2.98586		0	0
339	1000002	102	1000003	103	1	5	3	6	3	1	1		0.279163		8.52	0
340	1000003	103	1000003	103	2	5	3	7	3	16	6		0.195222		0	0
341	10	5	1000003	103	2	6	3	2	2	16	6		0.313642		10	0
342	1000002	102	8888888	8888	2	4	3	2	2	13	5		0.824631		8.52	.
343	10	5	1000003	103	1	1	1	7	3	12	4		0.936022		10	0
344	1000003	103	1000003	103	1	2	2	7	3	6	2		1.46079		0	0
345	1	2	1000003	103	2	5	3	7	3	16	6		0.195222		1	0
346	1	2	1000003	103	2	4	3	2	2	13	5		0.824631		1	0
347	1000003	103	1000003	103	1	6	3	3	2	16	6		0.347437		0	0
348	8888888	8888	1000003	103	2	6	3	1	1	17	6		0.884434		.	0
349	10	5	1000003	103	1	5	3	7	3	16	6		0.279163		10	0
350	1000002	102	1000003	103	2	6	3	3	2	16	6		0.313642		8.52	0
351	5	4	1000003	103	2	2	2	6	3	1	1		1.52646		5	0
352	1000002	102	1000003	103	2	3	2	2	2	11	3		1.2705		8.52	0
353	1000002	102	1000003	103	1	3	2	3	2	5	2		2.00381		8.52	0
354	1000003	103	1000003	103	1	1	1	7	3	12	4		0.936022		0	0
355	5	4	5	4	1	2	2	7	3	1	1		1.46079		5	5
356	8888888	8888	1000003	103	2	5	3	2	2	16	6		0.381869		.	0
357	1000002	102	1000003	103	1	6	3	2	2	16	6		0.347437		8.52	0
358	1000003	103	1000003	103	2	5	3	2	2	16	6		0.381869		0	0
359	1000002	102	1000003	103	2	5	3	2	2	16	6		0.381869		8.52	0
360	1000002	102	1000003	103	2	6	3	1	1	16	6		0.884434		8.52	0
361	1000003	103	1000003	103	1	4	3	1	1	5	2		3.36561		0	0
362	18	5	8888888	8888	2	1	1	4	2	12	4		2.42734		18	.
363	1000003	103	1000003	103	1	6	3	1	1	16	6		0.97973		0	0
364	1000003	103	1000003	103	1	4	3	2	2	9	3		1.19353		0	0
365	3	3	1000003	103	2	1	1	7	3	3	1		1.24093		3	0
366	10	5	1000003	103	2	6	3	5	2	13	5		0.313642		10	0
367	20	6	10	5	2	4	3	3	2	5	2		0.824631		20	10
368	15	5	5	4	1	1	1	4	2	12	4		1.83093		15	5
369	1000002	102	1000003	103	1	4	3	3	2	10	3		1.19353		8.52	0
370	0.01	1	1000003	103	1	2	2	7	3	4	2		1.46079		0.01	0
371	1000002	102	1000003	103	2	4	3	3	2	13	5		0.824631		8.52	0
372	1000002	102	1000002	102	1	5	3	6	3	16	6		0.279163		8.52	8.42
373	1000002	102	1000003	103	2	6	3	7	3	13	5		0.160343		8.52	0
374	1000003	103	1000003	103	2	6	3	7	3	16	6		0.160343		0	0
375	1000003	103	1000003	103	2	3	2	3	2	5	2		1.2705		0	0
376	1000003	103	1000003	103	2	4	3	3	2	5	2		0.824631		0	0
377	1000002	102	1000003	103	2	4	3	3	2	4	2		0.824631		8.52	0
378	20	6	1000003	103	2	2	2	5	2	1	1		2.98586		20	0
379	1000003	103	1000003	103	2	5	3	2	2	16	6		0.381869		0	0
380	1000002	102	1000003	103	1	5	3	3	2	16	6		0.546062		8.52	0
381	1000003	103	1000003	103	2	2	2	8	3	3	1		1.52646		0	0
382	5	4	1000003	103	1	3	2	7	3	2	1		1.02441		5	0
383	8888888	8888	1000003	103	1	6	3	6	3	16	6		0.17762		.	0
384	1000002	102	1000003	103	1	6	3	1	1	16	6		0.97973		8.52	0
385	1000002	102	1000003	103	1	1	1	3	2	1	1		1.83093		8.52	0
386	1000002	102	1000003	103	1	5	3	2	2	16	6		0.546062		8.52	0
387	1000002	102	1000003	103	2	6	3	1	1	16	6		0.884434		8.52	0
388	1000003	103	1000003	103	2	6	3	7	3	13	5		0.160343		0	0
389	1000002	102	8888888	8888	2	5	3	3	2	16	6		0.381869		8.52	.
390	1000003	103	1000003	103	1	5	3	3	2	16	6		0.546062		0	0
391	1000002	102	1000003	103	1	5	3	1	1	6	2		1.53983		8.52	0
392	6	4	1000003	103	2	1	1	4	2	12	4		2.42734		6	0
393	5	4	1000003	103	2	1	1	7	3	12	4		1.24093		5	0
394	5	4	1000003	103	1	4	3	3	2	10	3		1.19353		5	0
395	5	4	5	4	1	6	3	6	3	16	6		0.17762		5	5
396	1000002	102	1000003	103	2	4	3	3	2	-99	-99		0.824631		8.52	0
397	1000003	103	1000003	103	1	1	1	3	2	5	2		1.83093		0	0
398	1000003	103	1000003	103	2	5	3	8	3	2	1		0.195222		0	0
399	1	2	1000003	103	2	6	3	1	1	16	6		0.884434		1	0
400	3	3	1000003	103	1	2	2	7	3	4	2		1.46079		3	0
401	1	2	1000003	103	1	2	2	8	3	1	1		1.46079		1	0
402	8888888	8888	1000003	103	1	6	3	1	1	16	6		0.97973		.	0
403	1000002	102	1000002	102	1	5	3	5	2	16	6		0.546062		8.52	8.42
404	1000002	102	1000003	103	2	3	2	8	3	1	1		0.649516		8.52	0
405	1000003	103	1000003	103	1	1	1	8	3	3	1		0.936022		0	0
406	1	2	1000003	103	2	3	2	8	3	1	1		0.649516		1	0
407	1000002	102	1000002	102	2	5	3	1	1	16	6		1.07682		8.52	8.42
408	1000002	102	1000003	103	1	6	3	1	1	16	6		0.97973		8.52	0
409	1000002	102	1000003	103	2	4	3	1	1	6	2		2.32536		8.52	0
410	1	2	1000003	103	2	2	2	6	3	4	2		1.52646		1	0
411	1000002	102	1000003	103	1	5	3	3	2	16	6		0.546062		8.52	0
412	12	5	1000003	103	2	5	3	3	2	16	6		0.381869		12	0
413	2	3	1000003	103	2	3	2	2	2	5	2		1.2705		2	0
414	1000003	103	1000003	103	1	6	3	2	2	16	6		0.347437		0	0
415	1000003	103	1000003	103	1	4	3	7	3	2	1		0.610167		0	0
416	5	4	1000003	103	2	6	3	3	2	16	6		0.313642		5	0
417	5	4	5	4	2	6	3	1	1	16	6		0.884434		5	5
418	5	4	1000003	103	1	5	3	7	3	16	6		0.279163		5	0
419	1000002	102	1000003	103	2	4	3	7	3	2	1		0.421575		8.52	0
420	1000003	103	1000003	103	2	6	3	1	1	13	5		0.884434		0	0
421	10	5	5	4	1	6	3	1	1	16	6		0.97973		10	5
422	1000003	103	1000003	103	2	3	2	8	3	2	1		0.649516		0	0
423	5	4	1000003	103	1	2	2	7	3	1	1		1.46079		5	0
424	1000002	102	8888888	8888	2	6	3	1	1	16	6		0.884434		8.52	.
425	1000002	102	8888888	8888	1	6	3	7	3	16	6		0.17762		8.52	.
426	3	3	1000003	103	1	2	2	8	3	1	1		1.46079		3	0
427	1000003	103	1000003	103	2	3	2	3	2	4	2		1.2705		0	0
428	1000003	103	8888888	8888	2	4	3	1	1	5	2		2.32536		0	.
429	5	4	7	4	1	6	3	1	1	16	6		0.97973		5	7
430	2	3	1000003	103	2	6	3	4	2	16	6		0.313642		2	0
431	2	3	1000003	103	1	4	3	7	3	1	1		0.610167		2	0
432	1000003	103	1000003	103	1	1	1	7	3	6	2		0.936022		0	0
433	1000002	102	1000003	103	1	6	3	1	1	16	6		0.97973		8.52	0
434	0.15	1	1000003	103	1	1	1	3	2	17	6		1.83093		0.15	0
435	8888888	8888	1000002	102	1	5	3	2	2	16	6		0.546062		.	8.42
436	0.1	1	1000003	103	2	-99	-99	3	2	17	6		0.456147		0.1	0
437	1000002	102	1000003	103	1	4	3	6	3	1	1		0.610167		8.52	0
438	10	5	1000003	103	2	6	3	1	1	16	6		0.884434		10	0
439	10	5	1000003	103	1	1	1	7	3	1	1		0.936022		10	0
440	1	2	1000003	103	2	3	2	6	3	13	5		0.649516		1	0
441	1000002	102	1000002	102	2	3	2	7	3	1	1		0.649516		8.52	8.42
442	1	2	2	3	2	4	3	2	2	13	5		0.824631		1	2
443	8	4	1000003	103	2	3	2	7	3	1	1		0.649516		8	0
444	18	5	1000003	103	1	4	3	3	2	8	3		1.19353		18	0
445	1000002	102	1000003	103	1	6	3	2	2	16	6		0.347437		8.52	0
446	9	4	1000003	103	2	6	3	1	1	16	6		0.884434		9	0
447	1000003	103	1000003	103	2	6	3	1	1	13	5		0.884434		0	0
448	1000003	103	1000003	103	2	6	3	2	2	16	6		0.313642		0	0
449	1	2	1000003	103	1	5	3	8	3	2	1		0.279163		1	0
450	1000003	103	1000003	103	1	4	3	2	2	10	3		1.19353		0	0
451	1000003	103	1000003	103	2	3	2	3	2	4	2		1.2705		0	0
452	5	4	1000003	103	1	1	1	7	3	12	4		0.936022		5	0
453	1000003	103	1000003	103	2	6	3	3	2	13	5		0.313642		0	0
454	5	4	1000003	103	1	4	3	3	2	4	2		1.19353		5	0
455	0.5	1	1000003	103	2	4	3	2	2	17	6		0.824631		0.5	0
456	1000003	103	1000003	103	2	1	1	7	3	4	2		1.24093		0	0
457	1000003	103	1000003	103	2	5	3	6	3	16	6		0.195222		0	0
458	0.5	1	1000003	103	2	4	3	2	2	13	5		0.824631		0.5	0
459	10	5	1000003	103	1	5	3	3	2	16	6		0.546062		10	0
460	1000003	103	1000002	102	1	4	3	3	2	4	2		1.19353		0	8.42
461	1000002	102	1000002	102	2	6	3	2	2	16	6		0.313642		8.52	8.42
462	1000003	103	1000003	103	1	4	3	1	1	10	3		3.36561		0	0
463	8888888	8888	1000003	103	1	5	3	1	1	5	2		1.53983		.	0
464	1000002	102	1000003	103	2	4	3	3	2	13	5		0.824631		8.52	0
465	100	7	88	7	1	1	1	2	2	17	6		1.83093		100	88
466	2	3	1	2	2	4	3	3	2	13	5		0.824631		2	1
467	8888888	8888	1000003	103	2	4	3	2	2	16	6		0.824631		.	0
468	20	6	1000003	103	2	6	3	1	1	13	5		0.884434		20	0
469	1	2	8888888	8888	2	6	3	3	2	16	6		0.313642		1	.
470	1000003	103	1000003	103	1	1	1	7	3	12	4		0.936022		0	0
471	1000002	102	1000002	102	1	6	3	1	1	16	6		0.97973		8.52	8.42
472	1000002	102	1000003	103	1	3	2	8	3	2	1		1.02441		8.52	0
473	8888888	8888	8888888	8888	2	6	3	1	1	16	6		0.884434		.	.
474	5	4	5	4	1	1	1	6	3	10	3		0.936022		5	5
475	1000002	102	0.5	1	1	2	2	7	3	2	1		1.46079		8.52	0.5
476	1000002	102	1000002	102	1	1	1	3	2	1	1		1.83093		8.52	8.42
477	2	3	1000003	103	2	4	3	3	2	5	2		0.824631		2	0
478	1000003	103	1000003	103	1	5	3	1	1	10	3		1.53983		0	0
479	1000003	103	1000003	103	1	5	3	3	2	16	6		0.546062		0	0
480	1000003	103	1000003	103	1	3	2	8	3	2	1		1.02441		0	0
481	8888888	8888	8888888	8888	1	4	3	3	2	11	3		1.19353		.	.
482	1000002	102	1000002	102	2	3	2	1	1	13	5		3.58265		8.52	8.42
483	10	5	1000002	102	1	5	3	1	1	2	1		1.53983		10	8.42
484	1000003	103	1000003	103	2	1	1	8	3	4	2		1.24093		0	0
485	1000002	102	1000003	103	2	4	3	3	2	5	2		0.824631		8.52	0
486	1000003	103	1000003	103	1	1	1	6	3	3	1		0.936022		0	0
487	1000002	102	1000003	103	2	5	3	1	1	16	6		1.07682		8.52	0
488	1000003	103	1000003	103	2	5	3	1	1	13	5		1.07682		0	0
489	10	5	5	4	2	1	1	4	2	12	4		2.42734		10	5
490	5	4	1000003	103	2	5	3	2	2	13	5		0.381869		5	0
491	1	2	1000003	103	1	4	3	3	2	2	1		1.19353		1	0
492	1000002	102	8888888	8888	1	6	3	1	1	11	3		0.97973		8.52	.
493	1000003	103	1000003	103	1	4	3	7	3	4	2		0.610167		0	0
494	3	3	2	3	2	4	3	1	1	13	5		2.32536		3	2
495	1000002	102	1000003	103	2	4	3	3	2	13	5		0.824631		8.52	0
496	3	3	2	3	1	2	2	8	3	4	2		1.46079		3	2
497	1000003	103	1000003	103	2	5	3	7	3	16	6		0.195222		0	0
498	8888888	8888	1000003	103	1	4	3	7	3	4	2		0.610167		.	0
499	1000003	103	1000003	103	1	5	3	3	2	4	2		0.546062		0	0
500	1000003	103	1000003	103	2	5	3	1	1	13	5		1.07682		0	0
501	0.5	1	1000003	103	2	-99	-99	3	2	16	6		0.456147		0.5	0
502	1000003	103	1000003	103	2	6	3	3	2	16	6		0.313642		0	0
503	1000002	102	1000003	103	1	6	3	1	1	16	6		0.97973		8.52	0
504	1000002	102	1000002	102	1	6	3	1	1	1	1		0.97973		8.52	8.42
505	1000002	102	1000003	103	2	6	3	2	2	16	6		0.313642		8.52	0
506	1000003	103	1000003	103	2	2	2	7	3	2	1		1.52646		0	0
507	4.9	3	1000003	103	2	2	2	6	3	1	1		1.52646		4.9	0
508	50	7	1000003	103	2	6	3	3	2	16	6		0.313642		50	0
509	1000003	103	1000003	103	2	2	2	5	2	5	2		2.98586		0	0
510	1000003	103	1000003	103	1	1	1	7	3	12	4		0.936022		0	0
511	1000003	103	1000003	103	2	5	3	2	2	13	5		0.381869		0	0
512	1000003	103	8888888	8888	2	6	3	1	1	13	5		0.884434		0	.
513	2	3	1	2	1	4	3	3	2	4	2		1.19353		2	1
514	1000003	103	1000003	103	2	5	3	2	2	16	6		0.381869		0	0
515	1000003	103	1000003	103	2	1	1	7	3	12	4		1.24093		0	0
516	1000002	102	1000003	103	2	3	2	6	3	13	5		0.649516		8.52	0
517	1000002	102	1000003	103	1	4	3	6	3	1	1		0.610167		8.52	0
518	0.2	1	1000003	103	1	6	3	2	2	16	6		0.347437		0.2	0
519	1000003	103	1000003	103	1	1	1	6	3	2	1		0.936022		0	0
520	20	6	20	6	2	6	3	3	2	13	5		0.313642		20	20
521	1000003	103	1000003	103	2	6	3	1	1	16	6		0.884434		0	0
522	1000002	102	1	2	2	3	2	8	3	2	1		0.649516		8.52	1
523	1000003	103	1000003	103	1	5	3	6	3	16	6		0.279163		0	0
524	1000003	103	1000003	103	1	5	3	4	2	1	1		0.546062		0	0
525	1000003	103	1000003	103	2	3	2	6	3	13	5		0.649516		0	0
526	1000003	103	1000003	103	2	5	3	2	2	16	6		0.381869		0	0
527	1000003	103	1000003	103	1	5	3	3	2	16	6		0.546062		0	0
528	1000003	103	1000003	103	2	6	3	1	1	13	5		0.884434		0	0
529	1000002	102	1000003	103	2	6	3	6	3	16	6		0.160343		8.52	0
530	1000002	102	1000003	103	2	4	3	3	2	13	5		0.824631		8.52	0
531	1000003	103	1000003	103	2	4	3	3	2	13	5		0.824631		0	0
532	1000003	103	1000003	103	2	3	2	3	2	5	2		1.2705		0	0
533	1000003	103	1000003	103	2	4	3	3	2	13	5		0.824631		0	0
534	1000003	103	1000003	103	2	6	3	3	2	16	6		0.313642		0	0
535	5	4	1000003	103	1	6	3	3	2	16	6		0.347437		5	0
536	5	4	1000003	103	2	5	3	2	2	16	6		0.381869		5	0
537	1000003	103	1000003	103	1	5	3	1	1	11	3		1.53983		0	0
538	1000003	103	1000003	103	1	1	1	7	3	12	4		0.936022		0	0
539	0.5	1	5	4	2	2	2	2	2	11	3		2.98586		0.5	5
540	1000003	103	1000003	103	2	5	3	1	1	16	6		1.07682		0	0
541	1000003	103	1000003	103	2	2	2	3	2	6	2		2.98586		0	0
542	10	5	1000003	103	2	1	1	7	3	12	4		1.24093		10	0
543	8888888	8888	8888888	8888	2	6	3	7	3	16	6		0.160343		.	.
544	1	2	1000003	103	1	6	3	7	3	16	6		0.17762		1	0
545	1000003	103	1000003	103	2	5	3	6	3	16	6		0.195222		0	0
546	1000002	102	8888888	8888	2	6	3	3	2	13	5		0.313642		8.52	.
547	1000003	103	1000003	103	1	1	1	4	2	6	2		1.83093		0	0
548	1000002	102	1000002	102	1	5	3	2	2	16	6		0.546062		8.52	8.42
549	5	4	1000003	103	2	2	2	8	3	13	5		1.52646		5	0
550	8888888	8888	1000002	102	2	3	2	3	2	3	1		1.2705		.	8.42
551	1000003	103	1000003	103	2	6	3	6	3	16	6		0.160343		0	0
552	1000002	102	1000003	103	1	4	3	6	3	2	1		0.610167		8.52	0
553	1000002	102	1000003	103	1	5	3	5	2	16	6		0.546062		8.52	0
554	1000003	103	1000003	103	2	5	3	1	1	13	5		1.07682		0	0
555	1000003	103	1000003	103	1	5	3	6	3	16	6		0.279163		0	0
556	1	2	1	2	1	4	3	8	3	2	1		0.610167		1	1
557	1000003	103	1000003	103	2	6	3	1	1	13	5		0.884434		0	0
558	1000002	102	1000002	102	1	6	3	3	2	16	6		0.347437		8.52	8.42
559	1000003	103	1000003	103	2	5	3	2	2	16	6		0.381869		0	0
560	1000002	102	1000003	103	2	6	3	1	1	16	6		0.884434		8.52	0
561	8888888	8888	8888888	8888	2	5	3	2	2	13	5		0.381869		.	.
562	1000003	103	1000003	103	2	4	3	7	3	13	5		0.421575		0	0
563	5	4	1000003	103	1	1	1	8	3	2	1		0.936022		5	0
564	5	4	1000003	103	2	4	3	2	2	13	5		0.824631		5	0
565	1000003	103	1000003	103	1	1	1	7	3	4	2		0.936022		0	0
566	1000003	103	1000003	103	2	3	2	3	2	4	2		1.2705		0	0
567	1000003	103	1000003	103	2	5	3	2	2	16	6		0.381869		0	0
568	5	4	1000003	103	1	5	3	7	3	16	6		0.279163		5	0
569	1000003	103	1000003	103	1	2	2	8	3	2	1		1.46079		0	0
570	1000002	102	1000003	103	2	4	3	4	2	16	6		0.824631		8.52	0
571	5	4	1000003	103	2	3	2	7	3	2	1		0.649516		5	0
572	10	5	1000003	103	1	4	3	3	2	1	1		1.19353		10	0
573	14	5	1000003	103	1	5	3	1	1	5	2		1.53983		14	0
574	3	3	2	3	1	3	2	6	3	2	1		1.02441		3	2
575	2	3	1	2	2	6	3	1	1	16	6		0.884434		2	1
576	6	4	1000003	103	1	3	2	3	2	9	3		2.00381		6	0
577	1000003	103	1000002	102	2	5	3	2	2	16	6		0.381869		0	8.42
578	1000002	102	1000002	102	2	2	2	3	2	5	2		2.98586		8.52	8.42
579	8888888	8888	1000003	103	2	6	3	1	1	13	5		0.884434		.	0
580	1000003	103	1000003	103	2	5	3	2	2	16	6		0.381869		0	0
581	1000002	102	1000002	102	2	6	3	2	2	16	6		0.313642		8.52	8.42
582	10	5	1000003	103	2	1	1	7	3	12	4		1.24093		10	0
583	1000003	103	1000003	103	1	6	3	1	1	11	3		0.97973		0	0
584	2	3	1000003	103	1	3	2	3	2	1	1		2.00381		2	0
585	8888888	8888	1000003	103	2	4	3	2	2	13	5		0.824631		.	0
586	10	5	10	5	2	3	2	2	2	17	6		1.2705		10	10
587	1000003	103	1000003	103	2	4	3	3	2	5	2		0.824631		0	0
588	1000002	102	1000003	103	1	6	3	1	1	16	6		0.97973		8.52	0
589	1000003	103	1000003	103	2	4	3	5	2	13	5		0.824631		0	0
590	1000003	103	1000003	103	2	5	3	3	2	16	6		0.381869		0	0
591	1000002	102	1000003	103	2	6	3	2	2	16	6		0.313642		8.52	0
592	1000003	103	1000003	103	2	5	3	5	2	13	5		0.381869		0	0
593	1000003	103	1000003	103	2	4	3	3	2	3	1		0.824631		0	0
594	1000003	103	1000003	103	2	5	3	2	2	16	6		0.381869		0	0
595	1000003	103	1000003	103	2	3	2	7	3	2	1		0.649516		0	0
596	1000003	103	1000003	103	1	5	3	4	2	16	6		0.546062		0	0
597	5	4	1000003	103	1	4	3	7	3	16	6		0.610167		5	0
598	1000003	103	1000003	103	2	5	3	1	1	16	6		1.07682		0	0
599	2	3	1	2	1	4	3	4	2	2	1		1.19353		2	1
600	3	3	2	3	1	6	3	7	3	16	6		0.17762		3	2
601	1000003	103	1000003	103	2	5	3	1	1	16	6		1.07682		0	0
602	1000002	102	1000003	103	1	6	3	5	2	16	6		0.347437		8.52	0
603	1000003	103	1000003	103	2	5	3	6	3	13	5		0.195222		0	0
604	1000003	103	1000003	103	2	5	3	6	3	5	2		0.195222		0	0
605	1000003	103	1000003	103	2	4	3	7	3	4	2		0.421575		0	0
606	1000002	102	1000003	103	2	3	2	2	2	5	2		1.2705		8.52	0
607	1000002	102	1000002	102	1	6	3	1	1	2	1		0.97973		8.52	8.42
608	8888888	8888	8888888	8888	1	4	3	6	3	1	1		0.610167		.	.
609	10	5	10	5	1	4	3	1	1	8	3		3.36561		10	10
610	1000003	103	1000003	103	2	5	3	1	1	16	6		1.07682		0	0
611	1000002	102	1000003	103	2	4	3	1	1	13	5		2.32536		8.52	0
612	1000003	103	1000003	103	2	4	3	4	2	13	5		0.824631		0	0
613	1000002	102	1000003	103	1	4	3	5	2	1	1		1.19353		8.52	0
614	1000002	102	1000003	103	2	3	2	2	2	5	2		1.2705		8.52	0
615	8888888	8888	1000003	103	2	3	2	1	1	13	5		3.58265		.	0
616	1000002	102	1000003	103	2	4	3	3	2	13	5		0.824631		8.52	0
617	1000002	102	1000002	102	1	6	3	2	2	16	6		0.347437		8.52	8.42
618	5	4	1000003	103	2	4	3	7	3	1	1		0.421575		5	0
619	1000003	103	1000003	103	2	1	1	7	3	2	1		1.24093		0	0
620	2	3	1000003	103	2	3	2	7	3	13	5		0.649516		2	0
621	1000003	103	1000003	103	2	4	3	2	2	5	2		0.824631		0	0
622	1	2	1000003	103	2	6	3	3	2	16	6		0.313642		1	0
623	1	2	1000003	103	2	2	2	4	2	4	2		2.98586		1	0
624	20	6	30	6	1	1	1	7	3	1	1		0.936022		20	30
625	1000003	103	1000003	103	1	3	2	3	2	17	6		2.00381		0	0
626	5	4	1000003	103	1	5	3	2	2	16	6		0.546062		5	0
627	1000002	102	1000003	103	2	5	3	7	3	16	6		0.195222		8.52	0
628	0.5	1	0.3	1	1	5	3	7	3	2	1		0.279163		0.5	0.3
629	1000002	102	1000003	103	1	2	2	3	2	5	2		2.8574		8.52	0
630	1000002	102	1000003	103	2	2	2	3	2	6	2		2.98586		8.52	0
631	1000003	103	1000003	103	1	5	3	2	2	16	6		0.546062		0	0
632	1000003	103	1000003	103	2	3	2	7	3	13	5		0.649516		0	0
633	10	5	1000003	103	1	5	3	3	2	16	6		0.546062		10	0
634	1000002	102	1000003	103	2	4	3	2	2	13	5		0.824631		8.52	0
635	1000003	103	1000003	103	2	-99	-99	1	1	14	6		1.28628		0	0
636	8888888	8888	1000003	103	2	3	2	1	1	13	5		3.58265		.	0
637	3	3	1000003	103	2	4	3	7	3	2	1		0.421575		3	0
638	1000003	103	1000003	103	2	3	2	3	2	3	1		1.2705		0	0
639	1000002	102	1000002	102	1	6	3	1	1	16	6		0.97973		8.52	8.42
640	1000002	102	1000003	103	2	6	3	1	1	16	6		0.884434		8.52	0
641	2	3	2	3	2	4	3	3	2	13	5		0.824631		2	2
642	1000003	103	1000003	103	2	2	2	3	2	13	5		2.98586		0	0
643	5	4	2	3	2	3	2	7	3	2	1		0.649516		5	2
644	10	5	1000003	103	2	3	2	7	3	4	2		0.649516		10	0
645	1000002	102	1000003	103	2	3	2	3	2	5	2		1.2705		8.52	0
646	1000003	103	1000003	103	1	4	3	3	2	8	3		1.19353		0	0
647	1000003	103	1000003	103	2	3	2	3	2	5	2		1.2705		0	0
648	1000002	102	1000002	102	2	1	1	4	2	6	2		2.42734		8.52	8.42
649	1000003	103	1000003	103	2	4	3	7	3	-99	-99		0.421575		0	0
650	1000003	103	1000003	103	1	1	1	6	3	2	1		0.936022		0	0
651	5	4	1000003	103	2	1	1	7	3	2	1		1.24093		5	0
652	1000002	102	1000002	102	1	6	3	1	1	16	6		0.97973		8.52	8.42
653	1000002	102	1000003	103	1	6	3	2	2	1	1		0.347437		8.52	0
654	8888888	8888	8888888	8888	1	2	2	8	3	2	1		1.46079		.	.
655	1000002	102	1000003	103	2	5	3	3	2	16	6		0.381869		8.52	0
656	20	6	10	5	1	2	2	3	2	11	3		2.8574		20	10
657	1000002	102	1000003	103	2	4	3	7	3	16	6		0.421575		8.52	0
658	1000003	103	1000003	103	1	1	1	7	3	4	2		0.936022		0	0
659	1000003	103	1000003	103	2	2	2	3	2	13	5		2.98586		0	0
660	5	4	1000003	103	2	5	3	2	2	4	2		0.381869		5	0
661	1	2	1000003	103	1	6	3	8	3	16	6		0.17762		1	0
662	1000002	102	1000003	103	2	6	3	3	2	16	6		0.313642		8.52	0
663	1000002	102	1000003	103	2	5	3	4	2	16	6		0.381869		8.52	0
664	0.1	1	1000003	103	2	3	2	7	3	2	1		0.649516		0.1	0
665	1000003	103	1000003	103	1	4	3	3	2	5	2		1.19353		0	0
666	1000003	103	1000003	103	2	5	3	5	2	16	6		0.381869		0	0
667	1000003	103	1000003	103	1	1	1	8	3	2	1		0.936022		0	0
668	1000003	103	1000003	103	1	3	2	3	2	5	2		2.00381		0	0
669	0.5	1	0.5	1	2	3	2	7	3	1	1		0.649516		0.5	0.5
670	10	5	1000003	103	1	1	1	7	3	1	1		0.936022		10	0
671	1000002	102	1000003	103	1	6	3	2	2	16	6		0.347437		8.52	0
672	5	4	1000003	103	1	3	2	7	3	3	1		1.02441		5	0
673	1000002	102	1000002	102	2	3	2	8	3	4	2		0.649516		8.52	8.42
674	10	5	1000003	103	2	6	3	1	1	16	6		0.884434		10	0
675	1000003	103	1000003	103	1	5	3	7	3	16	6		0.279163		0	0
676	10	5	1000003	103	2	4	3	3	2	4	2		0.824631		10	0
677	1000003	103	1000003	103	1	4	3	3	2	1	1		1.19353		0	0
678	1000003	103	1000003	103	2	4	3	6	3	13	5		0.421575		0	0
679	1000002	102	1000003	103	1	2	2	8	3	4	2		1.46079		8.52	0
680	1000002	102	1000003	103	2	3	2	7	3	2	1		0.649516		8.52	0
681	1000003	103	1000003	103	2	3	2	8	3	1	1		0.649516		0	0
682	25	6	1000003	103	2	4	3	4	2	13	5		0.824631		25	0
683	1000003	103	1000003	103	1	2	2	2	2	5	2		2.8574		0	0
684	5	4	1000003	103	2	3	2	7	3	-99	-99		0.649516		5	0
685	2	3	1000003	103	2	5	3	1	1	13	5		1.07682		2	0
686	8888888	8888	1000002	102	2	2	2	8	3	17	6		1.52646		.	8.42
687	1000003	103	1000003	103	2	2	2	5	2	17	6		2.98586		0	0
688	1000002	102	8888888	8888	1	6	3	1	1	16	6		0.97973		8.52	.
689	0.2	1	0.2	1	2	3	2	7	3	13	5		0.649516		0.2	0.2
690	1000003	103	1000003	103	2	4	3	3	2	4	2		0.824631		0	0
691	1000003	103	1000003	103	1	6	3	3	2	16	6		0.347437		0	0
692	1000003	103	0.5	1	1	5	3	3	2	5	2		0.546062		0	0.5
693	10	5	1000003	103	2	1	1	4	2	12	4		2.42734		10	0
694	1000003	103	1000003	103	1	5	3	2	2	16	6		0.546062		0	0
695	1000003	103	1000003	103	2	5	3	3	2	16	6		0.381869		0	0
696	8888888	8888	1000002	102	1	1	1	7	3	-99	-99		0.936022		.	8.42
697	1000002	102	1000003	103	2	3	2	3	2	4	2		1.2705		8.52	0
698	1000003	103	1000003	103	1	1	1	7	3	2	1		0.936022		0	0
699	5	4	1	2	1	1	1	7	3	5	2		0.936022		5	1
700	1000002	102	1000002	102	2	6	3	1	1	13	5		0.884434		8.52	8.42
701	1000003	103	1000003	103	2	3	2	4	2	6	2		1.2705		0	0
702	1000003	103	1000003	103	1	2	2	6	3	2	1		1.46079		0	0
703	5	4	1000003	103	2	1	1	6	3	12	4		1.24093		5	0
704	1000002	102	1000003	103	2	6	3	2	2	16	6		0.313642		8.52	0
705	1000002	102	1000003	103	1	5	3	8	3	2	1		0.279163		8.52	0
706	0.5	1	1000003	103	2	4	3	7	3	4	2		0.421575		0.5	0
707	1000002	102	8888888	8888	2	6	3	7	3	1	1		0.160343		8.52	.
708	0.5	1	1000003	103	1	4	3	3	2	17	6		1.19353		0.5	0
709	1000003	103	0.5	1	2	3	2	6	3	3	1		0.649516		0	0.5
710	1000003	103	1000003	103	1	6	3	1	1	16	6		0.97973		0	0
711	1000003	103	1000003	103	1	4	3	3	2	9	3		1.19353		0	0
712	1000003	103	1000003	103	2	4	3	3	2	4	2		0.824631		0	0
713	1000002	102	1000003	103	2	1	1	8	3	12	4		1.24093		8.52	0
714	1000003	103	1000003	103	2	2	2	3	2	5	2		2.98586		0	0
715	1000002	102	1000003	103	2	3	2	3	2	13	5		1.2705		8.52	0
716	1000003	103	1000003	103	2	3	2	7	3	4	2		0.649516		0	0
717	1000002	102	1000003	103	1	6	3	7	3	16	6		0.17762		8.52	0
718	1000003	103	1000003	103	2	4	3	3	2	4	2		0.824631		0	0
719	1000003	103	1000003	103	1	4	3	7	3	4	2		0.610167		0	0
720	1000003	103	1000003	103	2	5	3	7	3	16	6		0.195222		0	0
721	1000003	103	1000003	103	2	4	3	3	2	4	2		0.824631		0	0
722	5	4	5	4	2	4	3	4	2	13	5		0.824631		5	5
723	1000003	103	1000003	103	1	2	2	7	3	2	1		1.46079		0	0
724	8888888	8888	1000003	103	1	6	3	1	1	16	6		0.97973		.	0
725	5	4	1000003	103	1	3	2	7	3	2	1		1.02441		5	0
726	8888888	8888	8888888	8888	1	2	2	3	2	5	2		2.8574		.	.
727	5	4	1000003	103	2	3	2	8	3	4	2		0.649516		5	0
728	1000002	102	1000003	103	1	4	3	7	3	1	1		0.610167		8.52	0
729	10	5	1000003	103	2	3	2	7	3	1	1		0.649516		10	0
730	1000003	103	1000003	103	1	3	2	6	3	2	1		1.02441		0	0
731	1000003	103	1000003	103	2	4	3	2	2	1	1		0.824631		0	0
732	1000003	103	1000003	103	2	4	3	3	2	17	6		0.824631		0	0
733	1000002	102	1000003	103	1	3	2	6	3	2	1		1.02441		8.52	0
734	1	2	1000003	103	2	4	3	3	2	13	5		0.824631		1	0
735	0.1	1	1000003	103	1	5	3	5	2	16	6		0.546062		0.1	0
736	1000002	102	1000003	103	2	5	3	2	2	16	6		0.381869		8.52	0
737	1000003	103	5	4	2	5	3	7	3	16	6		0.195222		0	5
738	8888888	8888	1000003	103	2	2	2	7	3	-99	-99		1.52646		.	0
739	9	4	9	4	1	4	3	2	2	17	6		1.19353		9	9
740	1000002	102	1000003	103	2	2	2	3	2	5	2		2.98586		8.52	0
741	1000003	103	1000003	103	2	5	3	4	2	4	2		0.381869		0	0
742	10	5	1000003	103	1	2	2	3	2	6	2		2.8574		10	0
743	5	4	1000003	103	1	3	2	-99	-99	-99	-99		1.80265		5	0
744	5	4	1000003	103	1	1	1	7	3	12	4		0.936022		5	0
745	1000003	103	1000003	103	1	4	3	7	3	1	1		0.610167		0	0
746	1000002	102	1000003	103	2	4	3	3	2	5	2		0.824631		8.52	0
747	1000003	103	1000003	103	1	6	3	1	1	16	6		0.97973		0	0
748	1000002	102	1000003	103	2	2	2	4	2	13	5		2.98586		8.52	0
749	1000003	103	1000003	103	1	2	2	7	3	2	1		1.46079		0	0
750	8888888	8888	8888888	8888	1	1	1	7	3	12	4		0.936022		.	.
751	1000003	103	1000003	103	2	4	3	3	2	4	2		0.824631		0	0
752	1000003	103	1000003	103	1	4	3	2	2	8	3		1.19353		0	0
753	3	3	3	3	1	3	2	7	3	1	1		1.02441		3	3
754	1000002	102	1000002	102	2	2	2	8	3	17	6		1.52646		8.52	8.42
755	8888888	8888	1000003	103	2	6	3	1	1	16	6		0.884434		.	0
756	1000003	103	1000003	103	1	3	2	3	2	3	1		2.00381		0	0
757	10	5	1000003	103	2	6	3	7	3	16	6		0.160343		10	0
758	1000002	102	1000003	103	2	3	2	3	2	13	5		1.2705		8.52	0
759	5	4	1000003	103	2	3	2	6	3	1	1		0.649516		5	0
760	2.5	3	1000003	103	2	4	3	3	2	13	5		0.824631		2.5	0
761	1	2	1000003	103	1	3	2	3	2	1	1		2.00381		1	0
762	1000003	103	1000003	103	1	4	3	7	3	2	1		0.610167		0	0
763	10	5	1000003	103	2	3	2	3	2	1	1		1.2705		10	0
764	1000003	103	1000003	103	1	5	3	3	2	16	6		0.546062		0	0
765	1000003	103	1000003	103	2	-99	-99	1	1	16	6		1.28628		0	0
766	1000002	102	1000002	102	1	3	2	7	3	2	1		1.02441		8.52	8.42
767	1000003	103	1000003	103	1	5	3	1	1	16	6		1.53983		0	0
768	1000002	102	1000003	103	1	4	3	9	3	1	1		0.610167		8.52	0
769	1000002	102	1000003	103	2	4	3	2	2	13	5		0.824631		8.52	0
770	1000003	103	1000003	103	2	5	3	7	3	1	1		0.195222		0	0
771	1000003	103	1000003	103	1	5	3	3	2	11	3		0.546062		0	0
772	8888888	8888	1000003	103	2	4	3	1	1	5	2		2.32536		.	0
773	5	4	1000003	103	1	4	3	2	2	9	3		1.19353		5	0
774	1000002	102	1000003	103	1	5	3	5	2	16	6		0.546062		8.52	0
775	1000002	102	1000002	102	2	2	2	7	3	13	5		1.52646		8.52	8.42
776	8888888	8888	1000003	103	1	6	3	7	3	16	6		0.17762		.	0
777	1000003	103	1000003	103	1	5	3	2	2	1	1		0.546062		0	0
778	5	4	1000003	103	2	5	3	6	3	16	6		0.195222		5	0
779	1000003	103	1000003	103	1	5	3	2	2	16	6		0.546062		0	0
780	1000003	103	1000003	103	2	3	2	2	2	13	5		1.2705		0	0
781	1000003	103	1000003	103	2	5	3	3	2	16	6		0.381869		0	0
782	1000003	103	1000003	103	2	3	2	3	2	4	2		1.2705		0	0
783	1000003	103	1000003	103	2	5	3	1	1	5	2		1.07682		0	0
784	1000003	103	1000003	103	1	6	3	6	3	16	6		0.17762		0	0
785	1000002	102	1000002	102	1	5	3	1	1	16	6		1.53983		8.52	8.42
786	1000002	102	8888888	8888	2	6	3	3	2	16	6		0.313642		8.52	.
787	8888888	8888	1000003	103	1	-99	-99	1	1	17	6		3.04992		.	0
788	1000003	103	1000003	103	2	4	3	3	2	1	1		0.824631		0	0
789	1000003	103	1000003	103	2	3	2	7	3	13	5		0.649516		0	0
790	1000003	103	1000003	103	1	5	3	1	1	11	3		1.53983		0	0
791	1000003	103	1000003	103	2	4	3	3	2	4	2		0.824631		0	0
792	1000003	103	1000003	103	1	5	3	3	2	17	6		0.546062		0	0
793	1000003	103	1000003	103	2	6	3	1	1	16	6		0.884434		0	0
794	1000003	103	1000003	103	1	5	3	7	3	16	6		0.279163		0	0
795	8888888	8888	1000003	103	2	4	3	6	3	16	6		0.421575		.	0
796	15	5	1000003	103	2	1	1	4	2	12	4		2.42734		15	0
797	1000002	102	1000003	103	2	3	2	2	2	2	1		1.2705		8.52	0
798	5	4	1000003	103	1	4	3	2	2	9	3		1.19353		5	0
799	1000002	102	1000002	102	2	3	2	2	2	13	5		1.2705		8.52	8.42
800	1000003	103	1000003	103	1	6	3	1	1	16	6		0.97973		0	0
801	1000003	103	1000003	103	1	1	1	6	3	12	4		0.936022		0	0
802	1000003	103	1000003	103	1	5	3	1	1	16	6		1.53983		0	0
803	1000003	103	1000003	103	2	5	3	9	3	16	6		0.195222		0	0
804	8888888	8888	1000003	103	2	5	3	1	1	16	6		1.07682		.	0
805	1000002	102	1000003	103	2	3	2	3	2	9	3		1.2705		8.52	0
806	1000002	102	1000003	103	2	3	2	3	2	5	2		1.2705		8.52	0
807	1000002	102	1000003	103	2	4	3	2	2	5	2		0.824631		8.52	0
808	1000002	102	1000002	102	2	5	3	1	1	13	5		1.07682		8.52	8.42
809	1000003	103	1000003	103	1	1	1	4	2	12	4		1.83093		0	0
810	10	5	15	5	2	4	3	-99	-99	13	5		0.741845		10	15
811	1000003	103	1000003	103	2	5	3	2	2	13	5		0.381869		0	0
812	1000002	102	8888888	8888	1	5	3	8	3	1	1		0.279163		8.52	.
813	1000002	102	1000002	102	2	3	2	7	3	2	1		0.649516		8.52	8.42
814	80	7	80	7	2	4	3	3	2	5	2		0.824631		80	80
815	1000002	102	1000003	103	1	4	3	3	2	5	2		1.19353		8.52	0
816	1000002	102	1000003	103	1	5	3	2	2	11	3		0.546062		8.52	0
817	6	4	1000003	103	2	1	1	4	2	12	4		2.42734		6	0
818	1000003	103	1000003	103	2	4	3	7	3	13	5		0.421575		0	0
819	2	3	1000003	103	1	5	3	6	3	16	6		0.279163		2	0
820	1000003	103	1000003	103	2	2	2	7	3	13	5		1.52646		0	0
821	1000003	103	1000003	103	2	6	3	1	1	13	5		0.884434		0	0
822	1000003	103	1000003	103	1	4	3	1	1	10	3		3.36561		0	0
823	1000003	103	1000003	103	1	5	3	3	2	16	6		0.546062		0	0
824	1000003	103	1000003	103	1	2	2	7	3	4	2		1.46079		0	0
825	0.5	1	0.2	1	1	4	3	3	2	10	3		1.19353		0.5	0.2
826	1000003	103	1000002	102	1	6	3	2	2	16	6		0.347437		0	8.42
827	1000003	103	1000003	103	1	6	3	6	3	16	6		0.17762		0	0
828	1000003	103	1000002	102	2	5	3	2	2	13	5		0.381869		0	8.42
829	1000003	103	1000003	103	2	6	3	3	2	16	6		0.313642		0	0
830	1000003	103	1000003	103	1	4	3	3	2	4	2		1.19353		0	0
831	15	5	5	4	1	1	1	7	3	12	4		0.936022		15	5
832	1000003	103	1000003	103	2	2	2	7	3	3	1		1.52646		0	0
833	8888888	8888	8888888	8888	2	5	3	7	3	16	6		0.195222		.	.
834	8888888	8888	8888888	8888	1	5	3	2	2	5	2		0.546062		.	.
835	5	4	1000003	103	2	6	3	6	3	16	6		0.160343		5	0
836	1000003	103	1000003	103	1	1	1	7	3	12	4		0.936022		0	0
837	30	6	30	6	2	6	3	2	2	13	5		0.313642		30	30
838	1000002	102	1000003	103	1	4	3	8	3	16	6		0.610167		8.52	0
839	1000003	103	1000003	103	1	1	1	7	3	17	6		0.936022		0	0
840	20	6	1000003	103	1	1	1	6	3	5	2		0.936022		20	0
841	1000002	102	1000002	102	2	6	3	1	1	16	6		0.884434		8.52	8.42
842	10	5	5	4	2	2	2	8	3	14	6		1.52646		10	5
843	0.05	1	1000003	103	2	3	2	4	2	4	2		1.2705		0.05	0
844	2	3	1000003	103	1	5	3	2	2	16	6		0.546062		2	0
845	1000002	102	8888888	8888	1	6	3	1	1	16	6		0.97973		8.52	.
846	5	4	1000003	103	1	5	3	7	3	16	6		0.279163		5	0
847	30	6	10	5	2	2	2	8	3	4	2		1.52646		30	10
848	1000002	102	1000003	103	2	6	3	6	3	16	6		0.160343		8.52	0
849	10	5	5	4	2	3	2	6	3	4	2		0.649516		10	5
850	8888888	8888	1000003	103	2	-99	-99	3	2	-99	-99		0.456147		.	0
851	1000003	103	1000003	103	2	2	2	3	2	17	6		2.98586		0	0
852	1000002	102	1000003	103	1	6	3	2	2	11	3		0.347437		8.52	0
853	1000003	103	1000003	103	2	1	1	7	3	5	2		1.24093		0	0
854	1000002	102	1000003	103	2	3	2	4	2	13	5		1.2705		8.52	0
855	1000003	103	1000003	103	2	5	3	1	1	16	6		1.07682		0	0
856	10	5	1000003	103	1	5	3	2	2	16	6		0.546062		10	0
857	1000003	103	1000003	103	2	3	2	4	2	13	5		1.2705		0	0
858	1000003	103	1000003	103	1	6	3	1	1	16	6		0.97973		0	0
859	1000003	103	1000003	103	2	5	3	2	2	13	5		0.381869		0	0
860	1000002	102	1000003	103	1	6	3	2	2	16	6		0.347437		8.52	0
861	1000003	103	1000003	103	1	5	3	8	3	1	1		0.279163		0	0
862	1000002	102	8888888	8888	2	6	3	1	1	13	5		0.884434		8.52	.
863	5	4	1000003	103	1	3	2	7	3	2	1		1.02441		5	0
864	1000002	102	1000003	103	2	3	2	2	2	2	1		1.2705		8.52	0
865	1000002	102	8888888	8888	2	6	3	1	1	16	6		0.884434		8.52	.
866	5	4	1000003	103	1	5	3	4	2	16	6		0.546062		5	0
867	1000003	103	1000003	103	2	3	2	7	3	4	2		0.649516		0	0
868	1000003	103	1000003	103	1	4	3	3	2	10	3		1.19353		0	0
869	3	3	1000002	102	2	6	3	4	2	16	6		0.313642		3	8.42
870	1000003	103	1000003	103	2	1	1	7	3	5	2		1.24093		0	0
871	8888888	8888	1000003	103	2	6	3	1	1	13	5		0.884434		.	0
872	0.1	1	1000003	103	1	3	2	8	3	1	1		1.02441		0.1	0
873	1000003	103	1000003	103	2	5	3	4	2	13	5		0.381869		0	0
874	20	6	1000003	103	1	6	3	3	2	1	1		0.347437		20	0
875	1000002	102	1000003	103	2	6	3	1	1	16	6		0.884434		8.52	0
876	1000003	103	1000003	103	2	4	3	2	2	13	5		0.824631		0	0
877	1000002	102	1000003	103	2	6	3	1	1	16	6		0.884434		8.52	0
878	1000002	102	1000003	103	2	6	3	1	1	16	6		0.884434		8.52	0
879	1000002	102	1000003	103	1	5	3	2	2	5	2		0.546062		8.52	0
880	10	5	5	4	2	1	1	3	2	12	4		2.42734		10	5
881	1000003	103	1000003	103	2	2	2	8	3	1	1		1.52646		0	0
882	1000002	102	1000002	102	2	6	3	1	1	16	6		0.884434		8.52	8.42
883	1000003	103	1000003	103	2	1	1	7	3	2	1		1.24093		0	0
884	5	4	1000003	103	1	5	3	1	1	2	1		1.53983		5	0
885	1000002	102	1000003	103	2	6	3	1	1	16	6		0.884434		8.52	0
886	1000002	102	8888888	8888	2	6	3	1	1	16	6		0.884434		8.52	.
887	1000002	102	1000003	103	2	4	3	2	2	17	6		0.824631		8.52	0
888	10	5	5	4	1	4	3	8	3	4	2		0.610167		10	5
889	1000002	102	1000003	103	1	5	3	5	2	16	6		0.546062		8.52	0
890	2	3	1000003	103	2	3	2	7	3	4	2		0.649516		2	0
891	1000002	102	1000003	103	2	4	3	8	3	1	1		0.421575		8.52	0
892	10	5	1000003	103	2	5	3	3	2	16	6		0.381869		10	0
893	5	4	1000003	103	1	6	3	5	2	16	6		0.347437		5	0
894	1000002	102	1000003	103	2	5	3	1	1	16	6		1.07682		8.52	0
895	1000002	102	1000003	103	2	2	2	3	2	13	5		2.98586		8.52	0
896	1000003	103	1000003	103	2	3	2	7	3	1	1		0.649516		0	0
897	1000002	102	1000003	103	2	4	3	1	1	5	2		2.32536		8.52	0
898	8888888	8888	1000003	103	2	6	3	1	1	16	6		0.884434		.	0
899	1000002	102	1000003	103	1	4	3	3	2	5	2		1.19353		8.52	0
900	0.5	1	1000003	103	1	3	2	3	2	6	2		2.00381		0.5	0
901	10	5	1000003	103	2	1	1	7	3	4	2		1.24093		10	0
902	1000003	103	1000003	103	1	3	2	7	3	2	1		1.02441		0	0
903	3	3	1000003	103	1	6	3	6	3	16	6		0.17762		3	0
904	1000003	103	1000003	103	2	5	3	1	1	16	6		1.07682		0	0
905	1000003	103	1000003	103	2	5	3	3	2	5	2		0.381869		0	0
906	1000003	103	1000003	103	2	5	3	1	1	13	5		1.07682		0	0
907	1000003	103	1000002	102	2	5	3	1	1	13	5		1.07682		0	8.42
908	1000002	102	1000003	103	2	3	2	2	2	4	2		1.2705		8.52	0
909	5	4	1000003	103	2	2	2	3	2	6	2		2.98586		5	0
910	1000003	103	1000003	103	2	4	3	3	2	13	5		0.824631		0	0
911	1000003	103	1000003	103	1	6	3	3	2	16	6		0.347437		0	0
912	3	3	1	2	2	4	3	7	3	2	1		0.421575		3	1
913	1000003	103	1000003	103	2	4	3	5	2	1	1		0.824631		0	0
914	1000003	103	8888888	8888	1	5	3	1	1	16	6		1.53983		0	.
915	10	5	1000003	103	1	2	2	8	3	2	1		1.46079		10	0
916	1000002	102	1000002	102	2	5	3	3	2	13	5		0.381869		8.52	8.42
917	5	4	1000003	103	2	1	1	6	3	4	2		1.24093		5	0
918	5	4	1000003	103	2	1	1	7	3	12	4		1.24093		5	0
919	1000002	102	1000002	102	2	3	2	2	2	5	2		1.2705		8.52	8.42
920	8888888	8888	1000003	103	1	6	3	6	3	16	6		0.17762		.	0
921	0.01	1	0.01	1	2	4	3	2	2	13	5		0.824631		0.01	0.01
922	1000003	103	1000003	103	2	4	3	4	2	4	2		0.824631		0	0
923	1000003	103	1000003	103	2	6	3	1	1	16	6		0.884434		0	0
924	1000003	103	1000003	103	1	6	3	3	2	16	6		0.347437		0	0
925	1	2	1000003	103	2	4	3	2	2	5	2		0.824631		1	0
926	10	5	1000003	103	2	4	3	3	2	13	5		0.824631		10	0
927	1000002	102	1000003	103	1	6	3	1	1	16	6		0.97973		8.52	0
928	50	7	2	3	2	6	3	1	1	13	5		0.884434		50	2
929	1000003	103	1000003	103	2	4	3	7	3	4	2		0.421575		0	0
930	1000002	102	1000003	103	1	1	1	4	2	5	2		1.83093		8.52	0
931	1000002	102	1000003	103	2	1	1	4	2	12	4		2.42734		8.52	0
932	1000003	103	15	5	2	1	1	6	3	4	2		1.24093		0	15
933	20	6	1000003	103	2	4	3	3	2	4	2		0.824631		20	0
934	5	4	1000003	103	2	5	3	1	1	13	5		1.07682		5	0
935	1000003	103	1000003	103	2	4	3	5	2	13	5		0.824631		0	0
936	1000002	102	1000003	103	1	6	3	3	2	16	6		0.347437		8.52	0
937	1000002	102	1000003	103	1	4	3	7	3	1	1		0.610167		8.52	0
938	1000003	103	1000003	103	1	1	1	7	3	1	1		0.936022		0	0
939	1	2	0.5	1	2	3	2	7	3	5	2		0.649516		1	0.5
940	1000003	103	1000003	103	2	3	2	3	2	4	2		1.2705		0	0
941	1000003	103	1000003	103	2	4	3	1	1	13	5		2.32536		0	0
942	1000002	102	1000003	103	1	3	2	3	2	1	1		2.00381		8.52	0
943	1000003	103	1000003	103	2	1	1	6	3	4	2		1.24093		0	0
944	1000003	103	1000003	103	2	4	3	2	2	13	5		0.824631		0	0
945	5	4	3	3	2	4	3	3	2	13	5		0.824631		5	3
946	1000002	102	1000003	103	2	3	2	5	2	13	5		1.2705		8.52	0
947	1000003	103	1000003	103	1	4	3	8	3	1	1		0.610167		0	0
948	5	4	1000003	103	2	1	1	7	3	12	4		1.24093		5	0
949	1000003	103	1000003	103	2	5	3	3	2	13	5		0.381869		0	0
950	1000003	103	1000003	103	2	5	3	3	2	16	6		0.381869		0	0
951	8888888	8888	1000003	103	2	6	3	1	1	16	6		0.884434		.	0
952	1000002	102	1000003	103	1	5	3	3	2	9	3		0.546062		8.52	0
953	5	4	1000003	103	2	5	3	1	1	16	6		1.07682		5	0
954	8888888	8888	8888888	8888	2	6	3	1	1	16	6		0.884434		.	.
955	8888888	8888	8888888	8888	1	6	3	1	1	16	6		0.97973		.	.
956	8888888	8888	1000003	103	2	5	3	1	1	16	6		1.07682		.	0
957	1000002	102	1000003	103	2	5	3	1	1	13	5		1.07682		8.52	0
958	0.1	1	1000003	103	1	6	3	1	1	16	6		0.97973		0.1	0
959	1000003	103	1000003	103	1	1	1	6	3	3	1		0.936022		0	0
960	8888888	8888	1000003	103	2	1	1	3	2	13	5		2.42734		.	0
961	5	4	1000003	103	1	3	2	3	2	1	1		2.00381		5	0
962	5	4	1000003	103	2	3	2	3	2	4	2		1.2705		5	0
963	5	4	1000003	103	1	4	3	3	2	11	3		1.19353		5	0
964	1000003	103	1000003	103	1	6	3	1	1	16	6		0.97973		0	0
965	1000003	103	1000003	103	2	4	3	5	2	1	1		0.824631		0	0
966	1000002	102	8888888	8888	1	6	3	1	1	16	6		0.97973		8.52	.
967	10	5	1000003	103	2	5	3	3	2	16	6		0.381869		10	0
968	1000003	103	1000003	103	2	3	2	-99	-99	-99	-99		1.14295		0	0
969	10	5	1	2	1	1	1	7	3	12	4		0.936022		10	1
970	0.5	1	0.1	1	2	5	3	3	2	5	2		0.381869		0.5	0.1
971	1000003	103	1000003	103	1	1	1	7	3	4	2		0.936022		0	0
972	1000003	103	1000003	103	1	4	3	7	3	1	1		0.610167		0	0
973	1	2	1000003	103	2	5	3	1	1	16	6		1.07682		1	0
974	20	6	1000003	103	2	2	2	4	2	4	2		2.98586		20	0
975	8888888	8888	1000002	102	2	6	3	1	1	16	6		0.884434		.	8.42
976	5	4	1000003	103	2	5	3	3	2	16	6		0.381869		5	0
977	1000003	103	1000003	103	1	4	3	4	2	16	6		1.19353		0	0
978	1000002	102	1000003	103	1	3	2	3	2	8	3		2.00381		8.52	0
979	3	3	1000003	103	1	3	2	7	3	1	1		1.02441		3	0
980	1000002	102	1000003	103	1	4	3	1	1	8	3		3.36561		8.52	0
981	1000003	103	1000003	103	2	3	2	3	2	4	2		1.2705		0	0
982	1000003	103	1000003	103	1	2	2	3	2	4	2		2.8574		0	0
983	1000002	102	1000003	103	2	4	3	2	2	13	5		0.824631		8.52	0
984	30	6	1000003	103	2	5	3	2	2	13	5		0.381869		30	0
985	8888888	8888	1000003	103	1	5	3	3	2	16	6		0.546062		.	0
986	3	3	1000003	103	2	5	3	1	1	13	5		1.07682		3	0
987	3	3	1000003	103	1	4	3	7	3	4	2		0.610167		3	0
988	1000002	102	1000003	103	2	5	3	1	1	16	6		1.07682		8.52	0
989	2	3	1000003	103	2	6	3	1	1	16	6		0.884434		2	0
990	1000003	103	1	2	1	4	3	7	3	1	1		0.610167		0	1
991	1000003	103	1000003	103	1	3	2	3	2	1	1		2.00381		0	0
992	8888888	8888	1000003	103	2	5	3	1	1	16	6		1.07682		.	0
993	1000003	103	1000003	103	2	4	3	4	2	4	2		0.824631		0	0
994	1000002	102	1000003	103	2	4	3	3	2	13	5		0.824631		8.52	0
995	1000002	102	1000003	103	1	5	3	6	3	6	2		0.279163		8.52	0
996	1000003	103	1000003	103	1	1	1	7	3	3	1		0.936022		0	0
997	1	2	8888888	8888	2	4	3	3	2	16	6		0.824631		1	.
998	5	4	8888888	8888	2	6	3	3	2	16	6		0.313642		5	.
999	2	3	1000003	103	2	4	3	3	2	5	2		0.824631		2	0
1000	1000002	102	1000002	102	2	6	3	1	1	16	6		0.884434		8.52	8.42
1001	1000002	102	1000002	102	1	6	3	2	2	16	6		0.347437		8.52	8.42
1002	1000002	102	1000003	103	1	5	3	2	2	16	6		0.546062		8.52	0
1003	5	4	1000003	103	2	1	1	7	3	2	1		1.24093		5	0
1004	1000002	102	1000003	103	2	6	3	2	2	16	6		0.313642		8.52	0

## Sheet: Survey Raw Data (Labels)
caseid	ODAQ1	ODAQ1gp	ODAQ2	ODAQ2gp	sex	agegp	agegp2	edu	edugp	occ	occgp	occ_8887_others	weight
1	10	10-<20%	Disagree	Disagree	Female	40-49	30-49	Master's degree	Tertiary or above	Housewives	Housewives		0.649516
2	8	5-<10%	Disagree	Disagree	Male	18-29	18-29	Tertiary, degree (Bachelor's degree)	Tertiary or above	Students	Students		0.936022
3	Agree, but don’t know the ideal percentage	Agree, but don’t know the ideal percentage	Agree, but don’t know the ideal percentage	Agree, but don’t know the ideal percentage	Female	60-69	50 or above	Senior secondary (F.4 - F.5)	Secondary	Retired	Others		0.381869
4	Disagree	Disagree	Disagree	Disagree	Male	70 or above	50 or above	Primary or below	Primary or below	Retired	Others		0.97973
5	1	1-<2%	Disagree	Disagree	Male	60-69	50 or above	Senior secondary (F.4 - F.5)	Secondary	Retired	Others		0.546062
6	Agree, but don’t know the ideal percentage	Agree, but don’t know the ideal percentage	Don’t know/hard to say/depends on the amount	Don’t know/hard to say/depends on the amount	Male	70 or above	50 or above	Senior secondary (F.4 - F.5)	Secondary	Retired	Others		0.347437
7	2	2-<5%	Disagree	Disagree	Male	70 or above	50 or above	Junior secondary (F.1 - F.3)	Secondary	Retired	Others		0.347437
8	Disagree	Disagree	Disagree	Disagree	Male	50-59	50 or above	Junior secondary (F.1 - F.3)	Secondary	Drivers	Production workers		1.19353
9	1	1-<2%	Disagree	Disagree	Male	60-69	50 or above	Tertiary, degree (Bachelor's degree)	Tertiary or above	Retired	Others		0.279163
10	10	10-<20%	Disagree	Disagree	Female	50-59	50 or above	Junior secondary (F.1 - F.3)	Secondary	Housewives	Housewives		0.824631
11	Agree, but don’t know the ideal percentage	Agree, but don’t know the ideal percentage	Disagree	Disagree	Female	70 or above	50 or above	Senior secondary (F.4 - F.5)	Secondary	Retired	Others		0.313642
12	Disagree	Disagree	Disagree	Disagree	Female	18-29	18-29	Senior secondary (F.4 - F.5)	Secondary	Shop sales workers	Clerk and service workers		2.42734
13	Disagree	Disagree	Disagree	Disagree	Male	60-69	50 or above	Junior secondary (F.1 - F.3)	Secondary	Retired	Others		0.546062
14	Disagree	Disagree	10	10-<20%	Female	18-29	18-29	Tertiary, degree (Bachelor's degree)	Tertiary or above	Students	Students		1.24093
15	30	20-<50%	Disagree	Disagree	Male	70 or above	50 or above	Doctoral degree or above	Tertiary or above	Retired	Others		0.17762
16	Disagree	Disagree	Disagree	Disagree	Male	50-59	50 or above	Senior secondary (F.4 - F.5)	Secondary	Boss / Managers / Administrators	Professionals and semi-professionals		1.19353
17	Disagree	Disagree	Disagree	Disagree	Female	18-29	18-29	Tertiary, degree (Bachelor's degree)	Tertiary or above	Professionals	Professionals and semi-professionals		1.24093
18	5	5-<10%	Disagree	Disagree	Male	30-39	30-49	Junior secondary (F.1 - F.3)	Secondary	Drivers	Production workers		2.8574
19	Agree, but don’t know the ideal percentage	Agree, but don’t know the ideal percentage	Disagree	Disagree	Male	70 or above	50 or above	Primary or below	Primary or below	Retired	Others		0.97973
20	10	10-<20%	5	5-<10%	Female	30-39	30-49	Tertiary, degree (Bachelor's degree)	Tertiary or above	Housewives	Housewives		1.52646
21	10	10-<20%	Disagree	Disagree	Male	60-69	50 or above	Matriculation / Diploma of Secondary Education (F.6)	Secondary	Retired	Others		0.546062
22	3	2-<5%	Disagree	Disagree	Female	30-39	30-49	Tertiary, degree (Bachelor's degree)	Tertiary or above	Professionals	Professionals and semi-professionals		1.52646
23	Disagree	Disagree	Disagree	Disagree	Male	60-69	50 or above	Primary or below	Primary or below	Retired	Others		1.53983
24	5	5-<10%	Disagree	Disagree	Male	60-69	50 or above	Senior secondary (F.4 - F.5)	Secondary	Unemployed / non-workers	Others		0.546062
25	10	10-<20%	Don’t know/hard to say/depends on the amount	Don’t know/hard to say/depends on the amount	Male	50-59	50 or above	Senior secondary (F.4 - F.5)	Secondary	Professionals	Professionals and semi-professionals		1.19353
26	Agree, but don’t know the ideal percentage	Agree, but don’t know the ideal percentage	Disagree	Disagree	Female	60-69	50 or above	Tertiary, degree (Bachelor's degree)	Tertiary or above	Retired	Others		0.195222
27	1.5	1-<2%	1	1-<2%	Male	40-49	30-49	Master's degree	Tertiary or above	Associate professionals	Professionals and semi-professionals		1.02441
28	50	50-<=100%	Disagree	Disagree	Female	18-29	18-29	Tertiary, degree (Bachelor's degree)	Tertiary or above	Professionals	Professionals and semi-professionals		1.24093
29	0.1	0.01-<1%	Don’t know/hard to say/depends on the amount	Don’t know/hard to say/depends on the amount	Female	30-39	30-49	Tertiary, degree (Bachelor's degree)	Tertiary or above	Unemployed / non-workers	Others		1.52646
30	Agree, but don’t know the ideal percentage	Agree, but don’t know the ideal percentage	Disagree	Disagree	Male	40-49	30-49	Master's degree	Tertiary or above	Professionals	Professionals and semi-professionals		1.02441
31	Disagree	Disagree	Disagree	Disagree	Male	18-29	18-29	Matriculation / Diploma of Secondary Education (F.6)	Secondary	Professionals	Professionals and semi-professionals		1.83093
32	Don’t know/hard to say/depends on the amount	Don’t know/hard to say/depends on the amount	Don’t know/hard to say/depends on the amount	Don’t know/hard to say/depends on the amount	Female	60-69	50 or above	Primary or below	Primary or below	Retired	Others		1.07682
33	Agree, but don’t know the ideal percentage	Agree, but don’t know the ideal percentage	Agree, but don’t know the ideal percentage	Agree, but don’t know the ideal percentage	Female	60-69	50 or above	Junior secondary (F.1 - F.3)	Secondary	Skilled agricultural and fishery workers	Production workers		0.381869
34	18	10-<20%	Disagree	Disagree	Female	50-59	50 or above	Junior secondary (F.1 - F.3)	Secondary	Professionals	Professionals and semi-professionals		0.824631
35	10	10-<20%	10	10-<20%	Male	30-39	30-49	Tertiary, degree (Bachelor's degree)	Tertiary or above	Boss / Managers / Administrators	Professionals and semi-professionals		1.46079
36	0.3	0.01-<1%	Disagree	Disagree	Male	40-49	30-49	Senior secondary (F.4 - F.5)	Secondary	Boss / Managers / Administrators	Professionals and semi-professionals		2.00381
37	10	10-<20%	Disagree	Disagree	Female	70 or above	50 or above	Junior secondary (F.1 - F.3)	Secondary	Retired	Others		0.313642
38	Disagree	Disagree	Disagree	Disagree	Male	40-49	30-49	Senior secondary (F.4 - F.5)	Secondary	Boss / Managers / Administrators	Professionals and semi-professionals		2.00381
39	Disagree	Disagree	Disagree	Disagree	Male	30-39	30-49	Tertiary, degree (Bachelor's degree)	Tertiary or above	Professionals	Professionals and semi-professionals		1.46079
40	5	5-<10%	Disagree	Disagree	Male	18-29	18-29	Tertiary, degree (Bachelor's degree)	Tertiary or above	Unemployed / non-workers	Others		0.936022
41	Agree, but don’t know the ideal percentage	Agree, but don’t know the ideal percentage	Disagree	Disagree	Female	18-29	18-29	Master's degree	Tertiary or above	Professionals	Professionals and semi-professionals		1.24093
42	Disagree	Disagree	5	5-<10%	Female	18-29	18-29	Tertiary, degree (Bachelor's degree)	Tertiary or above	Students	Students		1.24093
43	Don’t know/hard to say/depends on the amount	Don’t know/hard to say/depends on the amount	Disagree	Disagree	Female	40-49	30-49	Matriculation (F.7)	Secondary	Housewives	Housewives		1.2705
44	2	2-<5%	Disagree	Disagree	Male	70 or above	50 or above	Senior secondary (F.4 - F.5)	Secondary	Retired	Others		0.347437
45	Disagree	Disagree	Disagree	Disagree	Male	50-59	50 or above	Junior secondary (F.1 - F.3)	Secondary	Unemployed / non-workers	Others		1.19353
46	Disagree	Disagree	Disagree	Disagree	Male	18-29	18-29	Tertiary, degree (Bachelor's degree)	Tertiary or above	Clerks	Clerk and service workers		0.936022
47	Agree, but don’t know the ideal percentage	Agree, but don’t know the ideal percentage	Agree, but don’t know the ideal percentage	Agree, but don’t know the ideal percentage	Female	70 or above	50 or above	Primary or below	Primary or below	Housewives	Housewives		0.884434
48	Don’t know/hard to say/depends on the amount	Don’t know/hard to say/depends on the amount	Disagree	Disagree	Female	30-39	30-49	Tertiary, non-degree	Tertiary or above	Housewives	Housewives		1.52646
49	5	5-<10%	5	5-<10%	Male	18-29	18-29	Tertiary, degree (Bachelor's degree)	Tertiary or above	Students	Students		0.936022
50	Disagree	Disagree	Disagree	Disagree	Female	18-29	18-29	Tertiary, degree (Bachelor's degree)	Tertiary or above	Students	Students		1.24093
51	20	20-<50%	Disagree	Disagree	Female	60-69	50 or above	Primary or below	Primary or below	Housewives	Housewives		1.07682
52	0.2	0.01-<1%	Disagree	Disagree	Male	18-29	18-29	Senior secondary (F.4 - F.5)	Secondary	Craft and related workers	Production workers		1.83093
53	5	5-<10%	Disagree	Disagree	Female	18-29	18-29	Matriculation / Diploma of Secondary Education (F.6)	Secondary	Students	Students		2.42734
54	Agree, but don’t know the ideal percentage	Agree, but don’t know the ideal percentage	Agree, but don’t know the ideal percentage	Agree, but don’t know the ideal percentage	Female	70 or above	50 or above	Junior secondary (F.1 - F.3)	Secondary	Retired	Others		0.313642
55	Disagree	Disagree	Disagree	Disagree	Female	50-59	50 or above	Junior secondary (F.1 - F.3)	Secondary	Non-skilled workers	Production workers		0.824631
56	18	10-<20%	Disagree	Disagree	Female	60-69	50 or above	Primary or below	Primary or below	Refuse to answer	Refuse to answer		1.07682
57	1	1-<2%	Disagree	Disagree	Male	50-59	50 or above	Junior secondary (F.1 - F.3)	Secondary	Professionals	Professionals and semi-professionals		1.19353
58	Don’t know/hard to say/depends on the amount	Don’t know/hard to say/depends on the amount	Don’t know/hard to say/depends on the amount	Don’t know/hard to say/depends on the amount	Female	50-59	50 or above	Tertiary, degree (Bachelor's degree)	Tertiary or above	Professionals	Professionals and semi-professionals		0.421575
59	5	5-<10%	Disagree	Disagree	Female	18-29	18-29	Tertiary, degree (Bachelor's degree)	Tertiary or above	Professionals	Professionals and semi-professionals		1.24093
60	5	5-<10%	3	2-<5%	Female	18-29	18-29	Tertiary, degree (Bachelor's degree)	Tertiary or above	Clerks	Clerk and service workers		1.24093
61	Disagree	Disagree	Disagree	Disagree	Female	30-39	30-49	Tertiary, degree (Bachelor's degree)	Tertiary or above	Boss / Managers / Administrators	Professionals and semi-professionals		1.52646
62	Disagree	Disagree	5	5-<10%	Female	50-59	50 or above	Matriculation (F.7)	Secondary	Housewives	Housewives		0.824631
63	Disagree	Disagree	Disagree	Disagree	Female	60-69	50 or above	Tertiary, degree (Bachelor's degree)	Tertiary or above	Retired	Others		0.195222
64	Disagree	Disagree	Disagree	Disagree	Female	18-29	18-29	Tertiary, degree (Bachelor's degree)	Tertiary or above	Clerks	Clerk and service workers		1.24093
65	Disagree	Disagree	Disagree	Disagree	Male	30-39	30-49	Tertiary, non-degree	Tertiary or above	Boss / Managers / Administrators	Professionals and semi-professionals		1.46079
66	Agree, but don’t know the ideal percentage	Agree, but don’t know the ideal percentage	Agree, but don’t know the ideal percentage	Agree, but don’t know the ideal percentage	Male	70 or above	50 or above	Junior secondary (F.1 - F.3)	Secondary	Retired	Others		0.347437
67	10	10-<20%	Disagree	Disagree	Female	40-49	30-49	Junior secondary (F.1 - F.3)	Secondary	Housewives	Housewives		1.2705
68	1	1-<2%	Disagree	Disagree	Female	40-49	30-49	Senior secondary (F.4 - F.5)	Secondary	Clerks	Clerk and service workers		1.2705
69	Disagree	Disagree	Disagree	Disagree	Female	60-69	50 or above	Primary or below	Primary or below	Housewives	Housewives		1.07682
70	Disagree	Disagree	Disagree	Disagree	Female	50-59	50 or above	Junior secondary (F.1 - F.3)	Secondary	Service workers	Clerk and service workers		0.824631
71	Agree, but don’t know the ideal percentage	Agree, but don’t know the ideal percentage	Disagree	Disagree	Male	60-69	50 or above	Primary or below	Primary or below	Service workers	Clerk and service workers		1.53983
72	50	50-<=100%	20	20-<50%	Female	70 or above	50 or above	Senior secondary (F.4 - F.5)	Secondary	Refuse to answer	Refuse to answer		0.313642
73	Disagree	Disagree	Disagree	Disagree	Male	18-29	18-29	Doctoral degree or above	Tertiary or above	Boss / Managers / Administrators	Professionals and semi-professionals		0.936022
74	Don’t know/hard to say/depends on the amount	Don’t know/hard to say/depends on the amount	Don’t know/hard to say/depends on the amount	Don’t know/hard to say/depends on the amount	Female	70 or above	50 or above	Junior secondary (F.1 - F.3)	Secondary	Retired	Others		0.313642
75	Agree, but don’t know the ideal percentage	Agree, but don’t know the ideal percentage	Agree, but don’t know the ideal percentage	Agree, but don’t know the ideal percentage	Female	70 or above	50 or above	Primary or below	Primary or below	Retired	Others		0.884434
76	Disagree	Disagree	Disagree	Disagree	Male	30-39	30-49	Senior secondary (F.4 - F.5)	Secondary	Clerks	Clerk and service workers		2.8574
77	Agree, but don’t know the ideal percentage	Agree, but don’t know the ideal percentage	Disagree	Disagree	Female	70 or above	50 or above	Primary or below	Primary or below	Housewives	Housewives		0.884434
78	0.5	0.01-<1%	Disagree	Disagree	Male	70 or above	50 or above	Senior secondary (F.4 - F.5)	Secondary	Shop sales workers	Clerk and service workers		0.347437
79	Disagree	Disagree	Disagree	Disagree	Male	60-69	50 or above	Primary or below	Primary or below	Retired	Others		1.53983
80	Disagree	Disagree	5	5-<10%	Male	18-29	18-29	Senior secondary (F.4 - F.5)	Secondary	Associate professionals	Professionals and semi-professionals		1.83093
81	Agree, but don’t know the ideal percentage	Agree, but don’t know the ideal percentage	Agree, but don’t know the ideal percentage	Agree, but don’t know the ideal percentage	Female	40-49	30-49	Senior secondary (F.4 - F.5)	Secondary	Boss / Managers / Administrators	Professionals and semi-professionals		1.2705
82	Disagree	Disagree	Disagree	Disagree	Female	60-69	50 or above	Junior secondary (F.1 - F.3)	Secondary	Retired	Others		0.381869
83	Disagree	Disagree	Disagree	Disagree	Female	18-29	18-29	Senior secondary (F.4 - F.5)	Secondary	Students	Students		2.42734
84	Agree, but don’t know the ideal percentage	Agree, but don’t know the ideal percentage	Don’t know/hard to say/depends on the amount	Don’t know/hard to say/depends on the amount	Female	70 or above	50 or above	Primary or below	Primary or below	Housewives	Housewives		0.884434
85	Disagree	Disagree	Disagree	Disagree	Male	30-39	30-49	Tertiary, degree (Bachelor's degree)	Tertiary or above	Boss / Managers / Administrators	Professionals and semi-professionals		1.46079
86	Disagree	Disagree	Disagree	Disagree	Female	50-59	50 or above	Primary or below	Primary or below	Unemployed / non-workers	Others		2.32536
87	Disagree	Disagree	Agree, but don’t know the ideal percentage	Agree, but don’t know the ideal percentage	Female	60-69	50 or above	Primary or below	Primary or below	Retired	Others		1.07682
88	Disagree	Disagree	Disagree	Disagree	Male	70 or above	50 or above	Tertiary, degree (Bachelor's degree)	Tertiary or above	Retired	Others		0.17762
89	Disagree	Disagree	Disagree	Disagree	Male	50-59	50 or above	Tertiary, non-degree	Tertiary or above	Associate professionals	Professionals and semi-professionals		0.610167
90	5	5-<10%	Disagree	Disagree	Male	30-39	30-49	Tertiary, degree (Bachelor's degree)	Tertiary or above	Professionals	Professionals and semi-professionals		1.46079
91	Agree, but don’t know the ideal percentage	Agree, but don’t know the ideal percentage	Disagree	Disagree	Female	60-69	50 or above	Senior secondary (F.4 - F.5)	Secondary	Retired	Others		0.381869
92	Don’t know/hard to say/depends on the amount	Don’t know/hard to say/depends on the amount	Disagree	Disagree	Female	70 or above	50 or above	Primary or below	Primary or below	Unemployed / non-workers	Others		0.884434
93	Agree, but don’t know the ideal percentage	Agree, but don’t know the ideal percentage	Disagree	Disagree	Female	30-39	30-49	Doctoral degree or above	Tertiary or above	Boss / Managers / Administrators	Professionals and semi-professionals		1.52646
94	Agree, but don’t know the ideal percentage	Agree, but don’t know the ideal percentage	Disagree	Disagree	Female	50-59	50 or above	Senior secondary (F.4 - F.5)	Secondary	Unemployed / non-workers	Others		0.824631
95	Disagree	Disagree	Disagree	Disagree	Male	60-69	50 or above	Junior secondary (F.1 - F.3)	Secondary	Retired	Others		0.546062
96	2	2-<5%	Disagree	Disagree	Female	50-59	50 or above	Junior secondary (F.1 - F.3)	Secondary	Housewives	Housewives		0.824631
97	1	1-<2%	Disagree	Disagree	Male	40-49	30-49	Senior secondary (F.4 - F.5)	Secondary	Boss / Managers / Administrators	Professionals and semi-professionals		2.00381
98	Disagree	Disagree	Disagree	Disagree	Male	40-49	30-49	Master's degree	Tertiary or above	Boss / Managers / Administrators	Professionals and semi-professionals		1.02441
99	10	10-<20%	Disagree	Disagree	Male	18-29	18-29	Tertiary, degree (Bachelor's degree)	Tertiary or above	Professionals	Professionals and semi-professionals		0.936022
100	5	5-<10%	Disagree	Disagree	Male	18-29	18-29	Tertiary, degree (Bachelor's degree)	Tertiary or above	Clerks	Clerk and service workers		0.936022
101	Don’t know/hard to say/depends on the amount	Don’t know/hard to say/depends on the amount	Disagree	Disagree	Male	60-69	50 or above	Primary or below	Primary or below	Retired	Others		1.53983
102	20	20-<50%	Disagree	Disagree	Female	40-49	30-49	Junior secondary (F.1 - F.3)	Secondary	Housewives	Housewives		1.2705
103	10	10-<20%	10	10-<20%	Female	60-69	50 or above	Matriculation (F.7)	Secondary	Housewives	Housewives		0.381869
104	Disagree	Disagree	Disagree	Disagree	Female	30-39	30-49	Senior secondary (F.4 - F.5)	Secondary	Clerks	Clerk and service workers		2.98586
105	Agree, but don’t know the ideal percentage	Agree, but don’t know the ideal percentage	Disagree	Disagree	Male	70 or above	50 or above	Junior secondary (F.1 - F.3)	Secondary	Retired	Others		0.347437
106	0.5	0.01-<1%	Don’t know/hard to say/depends on the amount	Don’t know/hard to say/depends on the amount	Female	60-69	50 or above	Primary or below	Primary or below	Retired	Others		1.07682
107	2	2-<5%	2	2-<5%	Female	60-69	50 or above	Primary or below	Primary or below	Housewives	Housewives		1.07682
108	Don’t know/hard to say/depends on the amount	Don’t know/hard to say/depends on the amount	Disagree	Disagree	Male	30-39	30-49	Tertiary, non-degree	Tertiary or above	Boss / Managers / Administrators	Professionals and semi-professionals		1.46079
109	5	5-<10%	4	2-<5%	Male	70 or above	50 or above	Refuse to answer	Refuse to answer	Retired	Others		0.312557
110	0.01	0.01-<1%	Disagree	Disagree	Female	70 or above	50 or above	Junior secondary (F.1 - F.3)	Secondary	Retired	Others		0.313642
111	Don’t know/hard to say/depends on the amount	Don’t know/hard to say/depends on the amount	Don’t know/hard to say/depends on the amount	Don’t know/hard to say/depends on the amount	Male	70 or above	50 or above	Primary or below	Primary or below	Retired	Others		0.97973
112	Disagree	Disagree	2	2-<5%	Male	18-29	18-29	Tertiary, degree (Bachelor's degree)	Tertiary or above	Associate professionals	Professionals and semi-professionals		0.936022
113	Disagree	Disagree	Agree, but don’t know the ideal percentage	Agree, but don’t know the ideal percentage	Male	70 or above	50 or above	Primary or below	Primary or below	Retired	Others		0.97973
114	5	5-<10%	2	2-<5%	Female	18-29	18-29	Tertiary, degree (Bachelor's degree)	Tertiary or above	Clerks	Clerk and service workers		1.24093
115	Disagree	Disagree	Disagree	Disagree	Female	50-59	50 or above	Senior secondary (F.4 - F.5)	Secondary	Housewives	Housewives		0.824631
116	Disagree	Disagree	Disagree	Disagree	Male	40-49	30-49	Junior secondary (F.1 - F.3)	Secondary	Service workers	Clerk and service workers		2.00381
117	Don’t know/hard to say/depends on the amount	Don’t know/hard to say/depends on the amount	Don’t know/hard to say/depends on the amount	Don’t know/hard to say/depends on the amount	Male	70 or above	50 or above	Primary or below	Primary or below	Retired	Others		0.97973
118	Disagree	Disagree	Disagree	Disagree	Male	50-59	50 or above	Matriculation / Diploma of Secondary Education (F.6)	Secondary	Boss / Managers / Administrators	Professionals and semi-professionals		1.19353
119	1	1-<2%	Disagree	Disagree	Male	50-59	50 or above	Junior secondary (F.1 - F.3)	Secondary	Non-skilled workers	Production workers		1.19353
120	5	5-<10%	Disagree	Disagree	Female	40-49	30-49	Master's degree	Tertiary or above	Housewives	Housewives		0.649516
121	Agree, but don’t know the ideal percentage	Agree, but don’t know the ideal percentage	Disagree	Disagree	Female	40-49	30-49	Junior secondary (F.1 - F.3)	Secondary	Non-skilled workers	Production workers		1.2705
122	Disagree	Disagree	Disagree	Disagree	Male	40-49	30-49	Tertiary, degree (Bachelor's degree)	Tertiary or above	Professionals	Professionals and semi-professionals		1.02441
123	0.5	0.01-<1%	Disagree	Disagree	Male	50-59	50 or above	Tertiary, non-degree	Tertiary or above	Retired	Others		0.610167
124	Agree, but don’t know the ideal percentage	Agree, but don’t know the ideal percentage	Agree, but don’t know the ideal percentage	Agree, but don’t know the ideal percentage	Male	60-69	50 or above	Tertiary, degree (Bachelor's degree)	Tertiary or above	Professionals	Professionals and semi-professionals		0.279163
125	1	1-<2%	Disagree	Disagree	Male	50-59	50 or above	Tertiary, degree (Bachelor's degree)	Tertiary or above	Service workers	Clerk and service workers		0.610167
126	Disagree	Disagree	Disagree	Disagree	Female	60-69	50 or above	Senior secondary (F.4 - F.5)	Secondary	Retired	Others		0.381869
127	0.1	0.01-<1%	Disagree	Disagree	Female	50-59	50 or above	Tertiary, degree (Bachelor's degree)	Tertiary or above	Refuse to answer	Refuse to answer		0.421575
128	Disagree	Disagree	Disagree	Disagree	Male	18-29	18-29	Master's degree	Tertiary or above	Clerks	Clerk and service workers		0.936022
129	Disagree	Disagree	Disagree	Disagree	Female	70 or above	50 or above	Junior secondary (F.1 - F.3)	Secondary	Housewives	Housewives		0.313642
130	Don’t know/hard to say/depends on the amount	Don’t know/hard to say/depends on the amount	Disagree	Disagree	Female	50-59	50 or above	Senior secondary (F.4 - F.5)	Secondary	Housewives	Housewives		0.824631
131	Disagree	Disagree	Disagree	Disagree	Male	50-59	50 or above	Matriculation / Diploma of Secondary Education (F.6)	Secondary	Boss / Managers / Administrators	Professionals and semi-professionals		1.19353
132	1	1-<2%	2	2-<5%	Female	50-59	50 or above	Master's degree	Tertiary or above	Professionals	Professionals and semi-professionals		0.421575
133	5	5-<10%	4	2-<5%	Male	40-49	30-49	Tertiary, degree (Bachelor's degree)	Tertiary or above	Clerks	Clerk and service workers		1.02441
134	Disagree	Disagree	Disagree	Disagree	Female	70 or above	50 or above	Matriculation / Diploma of Secondary Education (F.6)	Secondary	Retired	Others		0.313642
135	30	20-<50%	Disagree	Disagree	Female	50-59	50 or above	Senior secondary (F.4 - F.5)	Secondary	Clerks	Clerk and service workers		0.824631
136	Disagree	Disagree	Disagree	Disagree	Female	50-59	50 or above	Tertiary, non-degree	Tertiary or above	Boss / Managers / Administrators	Professionals and semi-professionals		0.421575
137	Don’t know/hard to say/depends on the amount	Don’t know/hard to say/depends on the amount	Don’t know/hard to say/depends on the amount	Don’t know/hard to say/depends on the amount	Male	70 or above	50 or above	Primary or below	Primary or below	Shop sales workers	Clerk and service workers		0.97973
138	10	10-<20%	Disagree	Disagree	Male	40-49	30-49	Tertiary, degree (Bachelor's degree)	Tertiary or above	Boss / Managers / Administrators	Professionals and semi-professionals		1.02441
139	5	5-<10%	Disagree	Disagree	Male	18-29	18-29	Tertiary, degree (Bachelor's degree)	Tertiary or above	Boss / Managers / Administrators	Professionals and semi-professionals		0.936022
140	5	5-<10%	Disagree	Disagree	Female	60-69	50 or above	Master's degree	Tertiary or above	Housewives	Housewives		0.195222
141	Agree, but don’t know the ideal percentage	Agree, but don’t know the ideal percentage	Disagree	Disagree	Male	70 or above	50 or above	Primary or below	Primary or below	Retired	Others		0.97973
142	5	5-<10%	Disagree	Disagree	Female	18-29	18-29	Tertiary, degree (Bachelor's degree)	Tertiary or above	Clerks	Clerk and service workers		1.24093
143	20	20-<50%	10	10-<20%	Female	40-49	30-49	Doctoral degree or above	Tertiary or above	Professionals	Professionals and semi-professionals		0.649516
144	16	10-<20%	10	10-<20%	Female	18-29	18-29	Tertiary, degree (Bachelor's degree)	Tertiary or above	Professionals	Professionals and semi-professionals		1.24093
145	Disagree	Disagree	Disagree	Disagree	Male	40-49	30-49	Senior secondary (F.4 - F.5)	Secondary	Clerks	Clerk and service workers		2.00381
146	Agree, but don’t know the ideal percentage	Agree, but don’t know the ideal percentage	Agree, but don’t know the ideal percentage	Agree, but don’t know the ideal percentage	Female	50-59	50 or above	Primary or below	Primary or below	Housewives	Housewives		2.32536
147	2.5	2-<5%	Disagree	Disagree	Male	50-59	50 or above	Senior secondary (F.4 - F.5)	Secondary	Associate professionals	Professionals and semi-professionals		1.19353
148	Don’t know/hard to say/depends on the amount	Don’t know/hard to say/depends on the amount	Disagree	Disagree	Female	50-59	50 or above	Tertiary, non-degree	Tertiary or above	Refuse to answer	Refuse to answer		0.421575
149	Disagree	Disagree	Disagree	Disagree	Male	18-29	18-29	Tertiary, non-degree	Tertiary or above	Students	Students		0.936022
150	Agree, but don’t know the ideal percentage	Agree, but don’t know the ideal percentage	Disagree	Disagree	Female	70 or above	50 or above	Primary or below	Primary or below	Retired	Others		0.884434
151	50	50-<=100%	40	20-<50%	Female	30-39	30-49	Junior secondary (F.1 - F.3)	Secondary	Shop sales workers	Clerk and service workers		2.98586
152	3	2-<5%	Disagree	Disagree	Female	70 or above	50 or above	Tertiary, degree (Bachelor's degree)	Tertiary or above	Retired	Others		0.160343
153	Agree, but don’t know the ideal percentage	Agree, but don’t know the ideal percentage	Disagree	Disagree	Female	70 or above	50 or above	Senior secondary (F.4 - F.5)	Secondary	Retired	Others		0.313642
154	5	5-<10%	5	5-<10%	Male	70 or above	50 or above	Senior secondary (F.4 - F.5)	Secondary	Retired	Others		0.347437
155	Don’t know/hard to say/depends on the amount	Don’t know/hard to say/depends on the amount	Disagree	Disagree	Male	50-59	50 or above	Senior secondary (F.4 - F.5)	Secondary	Retired	Others		1.19353
156	5	5-<10%	Disagree	Disagree	Female	18-29	18-29	Tertiary, non-degree	Tertiary or above	Housewives	Housewives		1.24093
157	Disagree	Disagree	Disagree	Disagree	Female	50-59	50 or above	Senior secondary (F.4 - F.5)	Secondary	Clerks	Clerk and service workers		0.824631
158	Disagree	Disagree	Disagree	Disagree	Male	60-69	50 or above	Senior secondary (F.4 - F.5)	Secondary	Clerks	Clerk and service workers		0.546062
159	Agree, but don’t know the ideal percentage	Agree, but don’t know the ideal percentage	Agree, but don’t know the ideal percentage	Agree, but don’t know the ideal percentage	Female	50-59	50 or above	Tertiary, degree (Bachelor's degree)	Tertiary or above	Retired	Others		0.421575
160	Agree, but don’t know the ideal percentage	Agree, but don’t know the ideal percentage	Disagree	Disagree	Male	60-69	50 or above	Junior secondary (F.1 - F.3)	Secondary	Retired	Others		0.546062
161	Disagree	Disagree	Disagree	Disagree	Female	70 or above	50 or above	Primary or below	Primary or below	Retired	Others		0.884434
162	2	2-<5%	Disagree	Disagree	Male	70 or above	50 or above	Senior secondary (F.4 - F.5)	Secondary	Retired	Others		0.347437
163	30	20-<50%	30	20-<50%	Male	70 or above	50 or above	Junior secondary (F.1 - F.3)	Secondary	Retired	Others		0.347437
164	Don’t know/hard to say/depends on the amount	Don’t know/hard to say/depends on the amount	Disagree	Disagree	Female	60-69	50 or above	Junior secondary (F.1 - F.3)	Secondary	Unemployed / non-workers	Others		0.381869
165	Agree, but don’t know the ideal percentage	Agree, but don’t know the ideal percentage	Agree, but don’t know the ideal percentage	Agree, but don’t know the ideal percentage	Male	18-29	18-29	Tertiary, degree (Bachelor's degree)	Tertiary or above	Students	Students		0.936022
166	Disagree	Disagree	Disagree	Disagree	Female	60-69	50 or above	Matriculation / Diploma of Secondary Education (F.6)	Secondary	Retired	Others		0.381869
167	Agree, but don’t know the ideal percentage	Agree, but don’t know the ideal percentage	Disagree	Disagree	Male	50-59	50 or above	Tertiary, degree (Bachelor's degree)	Tertiary or above	Boss / Managers / Administrators	Professionals and semi-professionals		0.610167
168	Don’t know/hard to say/depends on the amount	Don’t know/hard to say/depends on the amount	Disagree	Disagree	Female	40-49	30-49	Senior secondary (F.4 - F.5)	Secondary	Housewives	Housewives		1.2705
169	Disagree	Disagree	Disagree	Disagree	Female	60-69	50 or above	Senior secondary (F.4 - F.5)	Secondary	Retired	Others		0.381869
170	Disagree	Disagree	Disagree	Disagree	Male	30-39	30-49	Tertiary, non-degree	Tertiary or above	Refuse to answer	Refuse to answer		1.46079
171	10	10-<20%	Disagree	Disagree	Female	50-59	50 or above	Senior secondary (F.4 - F.5)	Secondary	Housewives	Housewives		0.824631
172	Disagree	Disagree	Agree, but don’t know the ideal percentage	Agree, but don’t know the ideal percentage	Female	60-69	50 or above	Senior secondary (F.4 - F.5)	Secondary	Housewives	Housewives		0.381869
173	1.5	1-<2%	Disagree	Disagree	Male	40-49	30-49	Junior secondary (F.1 - F.3)	Secondary	Service workers	Clerk and service workers		2.00381
174	Don’t know/hard to say/depends on the amount	Don’t know/hard to say/depends on the amount	Disagree	Disagree	Male	60-69	50 or above	Primary or below	Primary or below	Retired	Others		1.53983
175	5	5-<10%	Disagree	Disagree	Male	50-59	50 or above	Tertiary, non-degree	Tertiary or above	Retired	Others		0.610167
176	Disagree	Disagree	Disagree	Disagree	Male	60-69	50 or above	Tertiary, degree (Bachelor's degree)	Tertiary or above	Boss / Managers / Administrators	Professionals and semi-professionals		0.279163
177	Disagree	Disagree	Disagree	Disagree	Male	50-59	50 or above	Junior secondary (F.1 - F.3)	Secondary	Drivers	Production workers		1.19353
178	Agree, but don’t know the ideal percentage	Agree, but don’t know the ideal percentage	Agree, but don’t know the ideal percentage	Agree, but don’t know the ideal percentage	Female	60-69	50 or above	Tertiary, degree (Bachelor's degree)	Tertiary or above	Retired	Others		0.195222
179	Agree, but don’t know the ideal percentage	Agree, but don’t know the ideal percentage	Don’t know/hard to say/depends on the amount	Don’t know/hard to say/depends on the amount	Female	60-69	50 or above	Junior secondary (F.1 - F.3)	Secondary	Retired	Others		0.381869
180	Disagree	Disagree	Disagree	Disagree	Female	70 or above	50 or above	Senior secondary (F.4 - F.5)	Secondary	Unemployed / non-workers	Others		0.313642
181	Don’t know/hard to say/depends on the amount	Don’t know/hard to say/depends on the amount	Disagree	Disagree	Female	40-49	30-49	Tertiary, non-degree	Tertiary or above	Service workers	Clerk and service workers		0.649516
182	1	1-<2%	Disagree	Disagree	Female	60-69	50 or above	Primary or below	Primary or below	Retired	Others		1.07682
183	Disagree	Disagree	Disagree	Disagree	Female	70 or above	50 or above	Primary or below	Primary or below	Housewives	Housewives		0.884434
184	Don’t know/hard to say/depends on the amount	Don’t know/hard to say/depends on the amount	Disagree	Disagree	Female	40-49	30-49	Senior secondary (F.4 - F.5)	Secondary	Associate professionals	Professionals and semi-professionals		1.2705
185	Agree, but don’t know the ideal percentage	Agree, but don’t know the ideal percentage	Disagree	Disagree	Female	40-49	30-49	Tertiary, degree (Bachelor's degree)	Tertiary or above	Boss / Managers / Administrators	Professionals and semi-professionals		0.649516
186	Agree, but don’t know the ideal percentage	Agree, but don’t know the ideal percentage	Disagree	Disagree	Female	30-39	30-49	Senior secondary (F.4 - F.5)	Secondary	Unemployed / non-workers	Others		2.98586
187	2	2-<5%	2	2-<5%	Male	18-29	18-29	Matriculation / Diploma of Secondary Education (F.6)	Secondary	Students	Students		1.83093
188	Disagree	Disagree	Disagree	Disagree	Female	40-49	30-49	Senior secondary (F.4 - F.5)	Secondary	Housewives	Housewives		1.2705
189	2	2-<5%	Disagree	Disagree	Female	60-69	50 or above	Junior secondary (F.1 - F.3)	Secondary	Retired	Others		0.381869
190	Don’t know/hard to say/depends on the amount	Don’t know/hard to say/depends on the amount	Don’t know/hard to say/depends on the amount	Don’t know/hard to say/depends on the amount	Female	40-49	30-49	Tertiary, degree (Bachelor's degree)	Tertiary or above	Professionals	Professionals and semi-professionals		0.649516
191	Agree, but don’t know the ideal percentage	Agree, but don’t know the ideal percentage	Disagree	Disagree	Female	40-49	30-49	Tertiary, degree (Bachelor's degree)	Tertiary or above	Shop sales workers	Clerk and service workers		0.649516
192	Disagree	Disagree	Disagree	Disagree	Male	60-69	50 or above	Tertiary, non-degree	Tertiary or above	Retired	Others		0.279163
193	5	5-<10%	2	2-<5%	Male	50-59	50 or above	Matriculation / Diploma of Secondary Education (F.6)	Secondary	Boss / Managers / Administrators	Professionals and semi-professionals		1.19353
194	2	2-<5%	Disagree	Disagree	Female	60-69	50 or above	Primary or below	Primary or below	Non-skilled workers	Production workers		1.07682
195	Don’t know/hard to say/depends on the amount	Don’t know/hard to say/depends on the amount	Don’t know/hard to say/depends on the amount	Don’t know/hard to say/depends on the amount	Female	40-49	30-49	Junior secondary (F.1 - F.3)	Secondary	Service workers	Clerk and service workers		1.2705
196	10	10-<20%	Disagree	Disagree	Male	40-49	30-49	Tertiary, degree (Bachelor's degree)	Tertiary or above	Boss / Managers / Administrators	Professionals and semi-professionals		1.02441
197	Disagree	Disagree	Disagree	Disagree	Female	70 or above	50 or above	Senior secondary (F.4 - F.5)	Secondary	Retired	Others		0.313642
198	10	10-<20%	Disagree	Disagree	Female	50-59	50 or above	Tertiary, non-degree	Tertiary or above	Professionals	Professionals and semi-professionals		0.421575
199	Disagree	Disagree	Disagree	Disagree	Male	18-29	18-29	Senior secondary (F.4 - F.5)	Secondary	Professionals	Professionals and semi-professionals		1.83093
200	Agree, but don’t know the ideal percentage	Agree, but don’t know the ideal percentage	Disagree	Disagree	Male	70 or above	50 or above	Primary or below	Primary or below	Service workers	Clerk and service workers		0.97973
201	Disagree	Disagree	Disagree	Disagree	Male	60-69	50 or above	Junior secondary (F.1 - F.3)	Secondary	Retired	Others		0.546062
202	Don’t know/hard to say/depends on the amount	Don’t know/hard to say/depends on the amount	Disagree	Disagree	Male	70 or above	50 or above	Primary or below	Primary or below	Retired	Others		0.97973
203	Agree, but don’t know the ideal percentage	Agree, but don’t know the ideal percentage	Disagree	Disagree	Female	40-49	30-49	Doctoral degree or above	Tertiary or above	Professionals	Professionals and semi-professionals		0.649516
204	10	10-<20%	Disagree	Disagree	Female	18-29	18-29	Matriculation / Diploma of Secondary Education (F.6)	Secondary	Students	Students		2.42734
205	Agree, but don’t know the ideal percentage	Agree, but don’t know the ideal percentage	Agree, but don’t know the ideal percentage	Agree, but don’t know the ideal percentage	Female	60-69	50 or above	Primary or below	Primary or below	Non-skilled workers	Production workers		1.07682
206	Disagree	Disagree	Disagree	Disagree	Female	18-29	18-29	Tertiary, degree (Bachelor's degree)	Tertiary or above	Clerks	Clerk and service workers		1.24093
207	30	20-<50%	Disagree	Disagree	Male	70 or above	50 or above	Senior secondary (F.4 - F.5)	Secondary	Retired	Others		0.347437
208	Agree, but don’t know the ideal percentage	Agree, but don’t know the ideal percentage	Disagree	Disagree	Female	50-59	50 or above	Junior secondary (F.1 - F.3)	Secondary	Service workers	Clerk and service workers		0.824631
209	Agree, but don’t know the ideal percentage	Agree, but don’t know the ideal percentage	Disagree	Disagree	Female	70 or above	50 or above	Primary or below	Primary or below	Retired	Others		0.884434
210	Don’t know/hard to say/depends on the amount	Don’t know/hard to say/depends on the amount	Disagree	Disagree	Female	70 or above	50 or above	Primary or below	Primary or below	Housewives	Housewives		0.884434
211	15	10-<20%	Disagree	Disagree	Male	50-59	50 or above	Tertiary, non-degree	Tertiary or above	Clerks	Clerk and service workers		0.610167
212	Disagree	Disagree	Disagree	Disagree	Female	70 or above	50 or above	Senior secondary (F.4 - F.5)	Secondary	Retired	Others		0.313642
213	Disagree	Disagree	Disagree	Disagree	Male	50-59	50 or above	Tertiary, non-degree	Tertiary or above	Clerks	Clerk and service workers		0.610167
214	Agree, but don’t know the ideal percentage	Agree, but don’t know the ideal percentage	Disagree	Disagree	Female	60-69	50 or above	Primary or below	Primary or below	Retired	Others		1.07682
215	Disagree	Disagree	Disagree	Disagree	Male	40-49	30-49	Matriculation (F.7)	Secondary	Service workers	Clerk and service workers		2.00381
216	Don’t know/hard to say/depends on the amount	Don’t know/hard to say/depends on the amount	Disagree	Disagree	Female	50-59	50 or above	Senior secondary (F.4 - F.5)	Secondary	Housewives	Housewives		0.824631
217	1	1-<2%	Disagree	Disagree	Male	40-49	30-49	Senior secondary (F.4 - F.5)	Secondary	Clerks	Clerk and service workers		2.00381
218	Disagree	Disagree	Disagree	Disagree	Female	40-49	30-49	Master's degree	Tertiary or above	Professionals	Professionals and semi-professionals		0.649516
219	10	10-<20%	3	2-<5%	Male	60-69	50 or above	Matriculation / Diploma of Secondary Education (F.6)	Secondary	Boss / Managers / Administrators	Professionals and semi-professionals		0.546062
220	Disagree	Disagree	Disagree	Disagree	Female	30-39	30-49	Tertiary, degree (Bachelor's degree)	Tertiary or above	Boss / Managers / Administrators	Professionals and semi-professionals		1.52646
221	Agree, but don’t know the ideal percentage	Agree, but don’t know the ideal percentage	Disagree	Disagree	Male	40-49	30-49	Tertiary, degree (Bachelor's degree)	Tertiary or above	Boss / Managers / Administrators	Professionals and semi-professionals		1.02441
222	Agree, but don’t know the ideal percentage	Agree, but don’t know the ideal percentage	Agree, but don’t know the ideal percentage	Agree, but don’t know the ideal percentage	Male	50-59	50 or above	Tertiary, non-degree	Tertiary or above	Service workers	Clerk and service workers		0.610167
223	Disagree	Disagree	Disagree	Disagree	Female	40-49	30-49	Tertiary, degree (Bachelor's degree)	Tertiary or above	Professionals	Professionals and semi-professionals		0.649516
224	Disagree	Disagree	Disagree	Disagree	Female	70 or above	50 or above	Primary or below	Primary or below	Retired	Others		0.884434
225	Disagree	Disagree	Disagree	Disagree	Male	18-29	18-29	Tertiary, degree (Bachelor's degree)	Tertiary or above	Professionals	Professionals and semi-professionals		0.936022
226	Disagree	Disagree	Disagree	Disagree	Female	60-69	50 or above	Tertiary, non-degree	Tertiary or above	Service workers	Clerk and service workers		0.195222
227	20	20-<50%	20	20-<50%	Male	70 or above	50 or above	Senior secondary (F.4 - F.5)	Secondary	Retired	Others		0.347437
228	Disagree	Disagree	Disagree	Disagree	Female	50-59	50 or above	Junior secondary (F.1 - F.3)	Secondary	Housewives	Housewives		0.824631
229	1	1-<2%	Disagree	Disagree	Male	Refuse to answer	Refuse to answer	Master's degree	Tertiary or above	Refuse to answer	Refuse to answer		0.552934
230	Agree, but don’t know the ideal percentage	Agree, but don’t know the ideal percentage	Disagree	Disagree	Male	70 or above	50 or above	Primary or below	Primary or below	Retired	Others		0.97973
231	Agree, but don’t know the ideal percentage	Agree, but don’t know the ideal percentage	Disagree	Disagree	Male	40-49	30-49	Senior secondary (F.4 - F.5)	Secondary	Plant and machine operators and assemblers	Production workers		2.00381
232	Disagree	Disagree	Disagree	Disagree	Male	30-39	30-49	Tertiary, degree (Bachelor's degree)	Tertiary or above	Boss / Managers / Administrators	Professionals and semi-professionals		1.46079
233	5	5-<10%	Disagree	Disagree	Male	30-39	30-49	Senior secondary (F.4 - F.5)	Secondary	Boss / Managers / Administrators	Professionals and semi-professionals		2.8574
234	Agree, but don’t know the ideal percentage	Agree, but don’t know the ideal percentage	Disagree	Disagree	Male	40-49	30-49	Junior secondary (F.1 - F.3)	Secondary	Service workers	Clerk and service workers		2.00381
235	Disagree	Disagree	Disagree	Disagree	Female	40-49	30-49	Tertiary, degree (Bachelor's degree)	Tertiary or above	Professionals	Professionals and semi-professionals		0.649516
236	Don’t know/hard to say/depends on the amount	Don’t know/hard to say/depends on the amount	Don’t know/hard to say/depends on the amount	Don’t know/hard to say/depends on the amount	Male	60-69	50 or above	Matriculation (F.7)	Secondary	Retired	Others		0.546062
237	1	1-<2%	Disagree	Disagree	Female	60-69	50 or above	Junior secondary (F.1 - F.3)	Secondary	Retired	Others		0.381869
238	Agree, but don’t know the ideal percentage	Agree, but don’t know the ideal percentage	Disagree	Disagree	Male	18-29	18-29	Matriculation / Diploma of Secondary Education (F.6)	Secondary	Students	Students		1.83093
239	Disagree	Disagree	Disagree	Disagree	Female	70 or above	50 or above	Tertiary, degree (Bachelor's degree)	Tertiary or above	Retired	Others		0.160343
240	Disagree	Disagree	Disagree	Disagree	Female	70 or above	50 or above	Primary or below	Primary or below	Housewives	Housewives		0.884434
241	Disagree	Disagree	Disagree	Disagree	Female	30-39	30-49	Tertiary, degree (Bachelor's degree)	Tertiary or above	Housewives	Housewives		1.52646
242	Agree, but don’t know the ideal percentage	Agree, but don’t know the ideal percentage	Disagree	Disagree	Male	30-39	30-49	Tertiary, degree (Bachelor's degree)	Tertiary or above	Refuse to answer	Refuse to answer		1.46079
243	Disagree	Disagree	Disagree	Disagree	Male	30-39	30-49	Tertiary, degree (Bachelor's degree)	Tertiary or above	Boss / Managers / Administrators	Professionals and semi-professionals		1.46079
244	Agree, but don’t know the ideal percentage	Agree, but don’t know the ideal percentage	Don’t know/hard to say/depends on the amount	Don’t know/hard to say/depends on the amount	Male	70 or above	50 or above	Doctoral degree or above	Tertiary or above	Retired	Others		0.17762
245	Disagree	Disagree	Disagree	Disagree	Male	70 or above	50 or above	Primary or below	Primary or below	Retired	Others		0.97973
246	Agree, but don’t know the ideal percentage	Agree, but don’t know the ideal percentage	Agree, but don’t know the ideal percentage	Agree, but don’t know the ideal percentage	Male	70 or above	50 or above	Primary or below	Primary or below	Retired	Others		0.97973
247	Agree, but don’t know the ideal percentage	Agree, but don’t know the ideal percentage	Disagree	Disagree	Female	60-69	50 or above	Primary or below	Primary or below	Housewives	Housewives		1.07682
248	5	5-<10%	Disagree	Disagree	Female	30-39	30-49	Tertiary, degree (Bachelor's degree)	Tertiary or above	Boss / Managers / Administrators	Professionals and semi-professionals		1.52646
249	Agree, but don’t know the ideal percentage	Agree, but don’t know the ideal percentage	Disagree	Disagree	Female	60-69	50 or above	Junior secondary (F.1 - F.3)	Secondary	Service workers	Clerk and service workers		0.381869
250	10	10-<20%	Disagree	Disagree	Female	40-49	30-49	Tertiary, degree (Bachelor's degree)	Tertiary or above	Refuse to answer	Refuse to answer		0.649516
251	5	5-<10%	Disagree	Disagree	Female	60-69	50 or above	Tertiary, degree (Bachelor's degree)	Tertiary or above	Retired	Others		0.195222
252	Don’t know/hard to say/depends on the amount	Don’t know/hard to say/depends on the amount	Don’t know/hard to say/depends on the amount	Don’t know/hard to say/depends on the amount	Female	70 or above	50 or above	Primary or below	Primary or below	Housewives	Housewives		0.884434
253	Don’t know/hard to say/depends on the amount	Don’t know/hard to say/depends on the amount	Disagree	Disagree	Female	50-59	50 or above	Primary or below	Primary or below	Housewives	Housewives		2.32536
254	Disagree	Disagree	Disagree	Disagree	Female	30-39	30-49	Senior secondary (F.4 - F.5)	Secondary	Housewives	Housewives		2.98586
255	Disagree	Disagree	Disagree	Disagree	Female	60-69	50 or above	Primary or below	Primary or below	Retired	Others		1.07682
256	Disagree	Disagree	Disagree	Disagree	Female	30-39	30-49	Master's degree	Tertiary or above	Professionals	Professionals and semi-professionals		1.52646
257	Disagree	Disagree	Disagree	Disagree	Female	18-29	18-29	Matriculation / Diploma of Secondary Education (F.6)	Secondary	Students	Students		2.42734
258	1	1-<2%	Disagree	Disagree	Female	60-69	50 or above	Tertiary, degree (Bachelor's degree)	Tertiary or above	Retired	Others		0.195222
259	Agree, but don’t know the ideal percentage	Agree, but don’t know the ideal percentage	Disagree	Disagree	Male	70 or above	50 or above	Junior secondary (F.1 - F.3)	Secondary	Retired	Others		0.347437
260	Disagree	Disagree	Disagree	Disagree	Female	50-59	50 or above	Junior secondary (F.1 - F.3)	Secondary	Unemployed / non-workers	Others		0.824631
261	Agree, but don’t know the ideal percentage	Agree, but don’t know the ideal percentage	1	1-<2%	Female	60-69	50 or above	Junior secondary (F.1 - F.3)	Secondary	Retired	Others		0.381869
262	Disagree	Disagree	Disagree	Disagree	Male	60-69	50 or above	Primary or below	Primary or below	Retired	Others		1.53983
263	Disagree	Disagree	Disagree	Disagree	Female	60-69	50 or above	Primary or below	Primary or below	Retired	Others		1.07682
264	0.1	0.01-<1%	Disagree	Disagree	Male	70 or above	50 or above	Senior secondary (F.4 - F.5)	Secondary	Unemployed / non-workers	Others		0.347437
265	14	10-<20%	Disagree	Disagree	Female	40-49	30-49	Tertiary, non-degree	Tertiary or above	Housewives	Housewives		0.649516
266	1	1-<2%	Disagree	Disagree	Female	50-59	50 or above	Senior secondary (F.4 - F.5)	Secondary	Clerks	Clerk and service workers		0.824631
267	Agree, but don’t know the ideal percentage	Agree, but don’t know the ideal percentage	Disagree	Disagree	Female	40-49	30-49	Tertiary, degree (Bachelor's degree)	Tertiary or above	Associate professionals	Professionals and semi-professionals		0.649516
268	Disagree	Disagree	Disagree	Disagree	Male	18-29	18-29	Tertiary, degree (Bachelor's degree)	Tertiary or above	Students	Students		0.936022
269	Disagree	Disagree	Disagree	Disagree	Female	40-49	30-49	Tertiary, degree (Bachelor's degree)	Tertiary or above	Professionals	Professionals and semi-professionals		0.649516
270	Disagree	Disagree	Disagree	Disagree	Female	18-29	18-29	Tertiary, degree (Bachelor's degree)	Tertiary or above	Professionals	Professionals and semi-professionals		1.24093
271	Agree, but don’t know the ideal percentage	Agree, but don’t know the ideal percentage	Agree, but don’t know the ideal percentage	Agree, but don’t know the ideal percentage	Female	50-59	50 or above	Senior secondary (F.4 - F.5)	Secondary	Service workers	Clerk and service workers		0.824631
272	Disagree	Disagree	Disagree	Disagree	Female	Refuse to answer	Refuse to answer	Senior secondary (F.4 - F.5)	Secondary	Refuse to answer	Refuse to answer		0.456147
273	Disagree	Disagree	Disagree	Disagree	Male	60-69	50 or above	Primary or below	Primary or below	Retired	Others		1.53983
274	Agree, but don’t know the ideal percentage	Agree, but don’t know the ideal percentage	Agree, but don’t know the ideal percentage	Agree, but don’t know the ideal percentage	Male	60-69	50 or above	Senior secondary (F.4 - F.5)	Secondary	Drivers	Production workers		0.546062
275	Disagree	Disagree	Disagree	Disagree	Male	50-59	50 or above	Primary or below	Primary or below	Craft and related workers	Production workers		3.36561
276	Disagree	Disagree	Disagree	Disagree	Male	18-29	18-29	Tertiary, degree (Bachelor's degree)	Tertiary or above	Students	Students		0.936022
277	Agree, but don’t know the ideal percentage	Agree, but don’t know the ideal percentage	Disagree	Disagree	Female	70 or above	50 or above	Primary or below	Primary or below	Housewives	Housewives		0.884434
278	Agree, but don’t know the ideal percentage	Agree, but don’t know the ideal percentage	Disagree	Disagree	Female	60-69	50 or above	Primary or below	Primary or below	Housewives	Housewives		1.07682
279	Disagree	Disagree	Disagree	Disagree	Female	60-69	50 or above	Senior secondary (F.4 - F.5)	Secondary	Retired	Others		0.381869
280	Agree, but don’t know the ideal percentage	Agree, but don’t know the ideal percentage	Agree, but don’t know the ideal percentage	Agree, but don’t know the ideal percentage	Male	60-69	50 or above	Master's degree	Tertiary or above	Professionals	Professionals and semi-professionals		0.279163
281	Agree, but don’t know the ideal percentage	Agree, but don’t know the ideal percentage	Disagree	Disagree	Female	70 or above	50 or above	Primary or below	Primary or below	Retired	Others		0.884434
282	Disagree	Disagree	Disagree	Disagree	Male	30-39	30-49	Senior secondary (F.4 - F.5)	Secondary	Refuse to answer	Refuse to answer		2.8574
283	2	2-<5%	Disagree	Disagree	Male	60-69	50 or above	Junior secondary (F.1 - F.3)	Secondary	Retired	Others		0.546062
284	5	5-<10%	Disagree	Disagree	Female	30-39	30-49	Tertiary, degree (Bachelor's degree)	Tertiary or above	Boss / Managers / Administrators	Professionals and semi-professionals		1.52646
285	Disagree	Disagree	Disagree	Disagree	Female	30-39	30-49	Tertiary, degree (Bachelor's degree)	Tertiary or above	Professionals	Professionals and semi-professionals		1.52646
286	Disagree	Disagree	Disagree	Disagree	Female	30-39	30-49	Tertiary, degree (Bachelor's degree)	Tertiary or above	Associate professionals	Professionals and semi-professionals		1.52646
287	10	10-<20%	5	5-<10%	Male	40-49	30-49	Master's degree	Tertiary or above	Clerks	Clerk and service workers		1.02441
288	Disagree	Disagree	Disagree	Disagree	Male	18-29	18-29	Tertiary, degree (Bachelor's degree)	Tertiary or above	Students	Students		0.936022
289	18	10-<20%	Disagree	Disagree	Male	60-69	50 or above	Senior secondary (F.4 - F.5)	Secondary	Retired	Others		0.546062
290	Agree, but don’t know the ideal percentage	Agree, but don’t know the ideal percentage	Disagree	Disagree	Male	60-69	50 or above	Primary or below	Primary or below	Retired	Others		1.53983
291	10	10-<20%	Disagree	Disagree	Female	40-49	30-49	Senior secondary (F.4 - F.5)	Secondary	Housewives	Housewives		1.2705
292	5	5-<10%	Disagree	Disagree	Female	70 or above	50 or above	Primary or below	Primary or below	Retired	Others		0.884434
293	7	5-<10%	Disagree	Disagree	Male	40-49	30-49	Tertiary, degree (Bachelor's degree)	Tertiary or above	Boss / Managers / Administrators	Professionals and semi-professionals		1.02441
294	Disagree	Disagree	Disagree	Disagree	Male	18-29	18-29	Tertiary, degree (Bachelor's degree)	Tertiary or above	Students	Students		0.936022
295	1	1-<2%	Disagree	Disagree	Male	60-69	50 or above	Senior secondary (F.4 - F.5)	Secondary	Retired	Others		0.546062
296	Agree, but don’t know the ideal percentage	Agree, but don’t know the ideal percentage	Disagree	Disagree	Female	50-59	50 or above	Senior secondary (F.4 - F.5)	Secondary	Shop sales workers	Clerk and service workers		0.824631
297	5	5-<10%	Disagree	Disagree	Male	30-39	30-49	Doctoral degree or above	Tertiary or above	Professionals	Professionals and semi-professionals		1.46079
298	Disagree	Disagree	Disagree	Disagree	Male	30-39	30-49	Junior secondary (F.1 - F.3)	Secondary	Plant and machine operators and assemblers	Production workers		2.8574
299	Disagree	Disagree	Disagree	Disagree	Male	18-29	18-29	Matriculation / Diploma of Secondary Education (F.6)	Secondary	Students	Students		1.83093
300	5	5-<10%	Disagree	Disagree	Male	40-49	30-49	Senior secondary (F.4 - F.5)	Secondary	Clerks	Clerk and service workers		2.00381
301	Agree, but don’t know the ideal percentage	Agree, but don’t know the ideal percentage	Disagree	Disagree	Female	70 or above	50 or above	Junior secondary (F.1 - F.3)	Secondary	Retired	Others		0.313642
302	Disagree	Disagree	Don’t know/hard to say/depends on the amount	Don’t know/hard to say/depends on the amount	Male	50-59	50 or above	Senior secondary (F.4 - F.5)	Secondary	Boss / Managers / Administrators	Professionals and semi-professionals		1.19353
303	Disagree	Disagree	Disagree	Disagree	Male	70 or above	50 or above	Junior secondary (F.1 - F.3)	Secondary	Retired	Others		0.347437
304	2	2-<5%	Agree, but don’t know the ideal percentage	Agree, but don’t know the ideal percentage	Male	60-69	50 or above	Senior secondary (F.4 - F.5)	Secondary	Retired	Others		0.546062
305	5	5-<10%	Disagree	Disagree	Male	60-69	50 or above	Junior secondary (F.1 - F.3)	Secondary	Retired	Others		0.546062
306	Disagree	Disagree	Disagree	Disagree	Male	60-69	50 or above	Junior secondary (F.1 - F.3)	Secondary	Retired	Others		0.546062
307	Disagree	Disagree	Agree, but don’t know the ideal percentage	Agree, but don’t know the ideal percentage	Female	50-59	50 or above	Junior secondary (F.1 - F.3)	Secondary	Housewives	Housewives		0.824631
308	Disagree	Disagree	Disagree	Disagree	Female	40-49	30-49	Senior secondary (F.4 - F.5)	Secondary	Professionals	Professionals and semi-professionals		1.2705
309	2	2-<5%	2	2-<5%	Male	40-49	30-49	Matriculation / Diploma of Secondary Education (F.6)	Secondary	Professionals	Professionals and semi-professionals		2.00381
310	Disagree	Disagree	Disagree	Disagree	Male	18-29	18-29	Matriculation (F.7)	Secondary	Service workers	Clerk and service workers		1.83093
311	5	5-<10%	Agree, but don’t know the ideal percentage	Agree, but don’t know the ideal percentage	Female	70 or above	50 or above	Tertiary, non-degree	Tertiary or above	Retired	Others		0.160343
312	3	2-<5%	Disagree	Disagree	Male	18-29	18-29	Tertiary, degree (Bachelor's degree)	Tertiary or above	Professionals	Professionals and semi-professionals		0.936022
313	10	10-<20%	Disagree	Disagree	Female	18-29	18-29	Matriculation / Diploma of Secondary Education (F.6)	Secondary	Professionals	Professionals and semi-professionals		2.42734
314	7	5-<10%	6	5-<10%	Female	18-29	18-29	Matriculation / Diploma of Secondary Education (F.6)	Secondary	Unemployed / non-workers	Others		2.42734
315	10	10-<20%	Disagree	Disagree	Male	70 or above	50 or above	Tertiary, non-degree	Tertiary or above	Retired	Others		0.17762
316	18	10-<20%	Disagree	Disagree	Female	40-49	30-49	Senior secondary (F.4 - F.5)	Secondary	Clerks	Clerk and service workers		1.2705
317	Don’t know/hard to say/depends on the amount	Don’t know/hard to say/depends on the amount	Don’t know/hard to say/depends on the amount	Don’t know/hard to say/depends on the amount	Female	60-69	50 or above	Primary or below	Primary or below	Retired	Others		1.07682
318	Agree, but don’t know the ideal percentage	Agree, but don’t know the ideal percentage	Disagree	Disagree	Female	50-59	50 or above	Junior secondary (F.1 - F.3)	Secondary	Clerks	Clerk and service workers		0.824631
319	Don’t know/hard to say/depends on the amount	Don’t know/hard to say/depends on the amount	Agree, but don’t know the ideal percentage	Agree, but don’t know the ideal percentage	Male	60-69	50 or above	Primary or below	Primary or below	Retired	Others		1.53983
320	Disagree	Disagree	Disagree	Disagree	Male	70 or above	50 or above	Junior secondary (F.1 - F.3)	Secondary	Retired	Others		0.347437
321	Agree, but don’t know the ideal percentage	Agree, but don’t know the ideal percentage	Agree, but don’t know the ideal percentage	Agree, but don’t know the ideal percentage	Male	70 or above	50 or above	Tertiary, degree (Bachelor's degree)	Tertiary or above	Retired	Others		0.17762
322	Agree, but don’t know the ideal percentage	Agree, but don’t know the ideal percentage	Agree, but don’t know the ideal percentage	Agree, but don’t know the ideal percentage	Female	70 or above	50 or above	Primary or below	Primary or below	Housewives	Housewives		0.884434
323	Disagree	Disagree	Disagree	Disagree	Female	60-69	50 or above	Matriculation / Diploma of Secondary Education (F.6)	Secondary	Professionals	Professionals and semi-professionals		0.381869
324	30	20-<50%	Disagree	Disagree	Male	60-69	50 or above	Tertiary, degree (Bachelor's degree)	Tertiary or above	Associate professionals	Professionals and semi-professionals		0.279163
325	1	1-<2%	Disagree	Disagree	Male	50-59	50 or above	Senior secondary (F.4 - F.5)	Secondary	Non-skilled workers	Production workers		1.19353
326	Disagree	Disagree	Disagree	Disagree	Female	18-29	18-29	Tertiary, non-degree	Tertiary or above	Refuse to answer	Refuse to answer		1.24093
327	50	50-<=100%	Disagree	Disagree	Male	50-59	50 or above	Primary or below	Primary or below	Service workers	Clerk and service workers		3.36561
328	Disagree	Disagree	2	2-<5%	Female	60-69	50 or above	Primary or below	Primary or below	Housewives	Housewives		1.07682
329	Disagree	Disagree	Disagree	Disagree	Male	18-29	18-29	Tertiary, non-degree	Tertiary or above	Service workers	Clerk and service workers		0.936022
330	15	10-<20%	Disagree	Disagree	Female	70 or above	50 or above	Senior secondary (F.4 - F.5)	Secondary	Retired	Others		0.313642
331	Disagree	Disagree	Disagree	Disagree	Male	60-69	50 or above	Senior secondary (F.4 - F.5)	Secondary	Retired	Others		0.546062
332	0.5	0.01-<1%	Disagree	Disagree	Male	60-69	50 or above	Senior secondary (F.4 - F.5)	Secondary	Retired	Others		0.546062
333	10	10-<20%	5	5-<10%	Female	18-29	18-29	Tertiary, degree (Bachelor's degree)	Tertiary or above	Clerks	Clerk and service workers		1.24093
334	Agree, but don’t know the ideal percentage	Agree, but don’t know the ideal percentage	Disagree	Disagree	Male	60-69	50 or above	Primary or below	Primary or below	Retired	Others		1.53983
335	Agree, but don’t know the ideal percentage	Agree, but don’t know the ideal percentage	Agree, but don’t know the ideal percentage	Agree, but don’t know the ideal percentage	Male	70 or above	50 or above	Primary or below	Primary or below	Retired	Others		0.97973
336	3	2-<5%	2	2-<5%	Female	18-29	18-29	Tertiary, non-degree	Tertiary or above	Students	Students		1.24093
337	Don’t know/hard to say/depends on the amount	Don’t know/hard to say/depends on the amount	Don’t know/hard to say/depends on the amount	Don’t know/hard to say/depends on the amount	Male	18-29	18-29	Master's degree	Tertiary or above	Associate professionals	Professionals and semi-professionals		0.936022
338	Disagree	Disagree	Disagree	Disagree	Female	30-39	30-49	Senior secondary (F.4 - F.5)	Secondary	Service workers	Clerk and service workers		2.98586
339	Agree, but don’t know the ideal percentage	Agree, but don’t know the ideal percentage	Disagree	Disagree	Male	60-69	50 or above	Tertiary, non-degree	Tertiary or above	Boss / Managers / Administrators	Professionals and semi-professionals		0.279163
340	Disagree	Disagree	Disagree	Disagree	Female	60-69	50 or above	Tertiary, degree (Bachelor's degree)	Tertiary or above	Retired	Others		0.195222
341	10	10-<20%	Disagree	Disagree	Female	70 or above	50 or above	Junior secondary (F.1 - F.3)	Secondary	Retired	Others		0.313642
342	Agree, but don’t know the ideal percentage	Agree, but don’t know the ideal percentage	Don’t know/hard to say/depends on the amount	Don’t know/hard to say/depends on the amount	Female	50-59	50 or above	Junior secondary (F.1 - F.3)	Secondary	Housewives	Housewives		0.824631
343	10	10-<20%	Disagree	Disagree	Male	18-29	18-29	Tertiary, degree (Bachelor's degree)	Tertiary or above	Students	Students		0.936022
344	Disagree	Disagree	Disagree	Disagree	Male	30-39	30-49	Tertiary, degree (Bachelor's degree)	Tertiary or above	Shop sales workers	Clerk and service workers		1.46079
345	1	1-<2%	Disagree	Disagree	Female	60-69	50 or above	Tertiary, degree (Bachelor's degree)	Tertiary or above	Retired	Others		0.195222
346	1	1-<2%	Disagree	Disagree	Female	50-59	50 or above	Junior secondary (F.1 - F.3)	Secondary	Housewives	Housewives		0.824631
347	Disagree	Disagree	Disagree	Disagree	Male	70 or above	50 or above	Senior secondary (F.4 - F.5)	Secondary	Retired	Others		0.347437
348	Don’t know/hard to say/depends on the amount	Don’t know/hard to say/depends on the amount	Disagree	Disagree	Female	70 or above	50 or above	Primary or below	Primary or below	Unemployed / non-workers	Others		0.884434
349	10	10-<20%	Disagree	Disagree	Male	60-69	50 or above	Tertiary, degree (Bachelor's degree)	Tertiary or above	Retired	Others		0.279163
350	Agree, but don’t know the ideal percentage	Agree, but don’t know the ideal percentage	Disagree	Disagree	Female	70 or above	50 or above	Senior secondary (F.4 - F.5)	Secondary	Retired	Others		0.313642
351	5	5-<10%	Disagree	Disagree	Female	30-39	30-49	Tertiary, non-degree	Tertiary or above	Boss / Managers / Administrators	Professionals and semi-professionals		1.52646
352	Agree, but don’t know the ideal percentage	Agree, but don’t know the ideal percentage	Disagree	Disagree	Female	40-49	30-49	Junior secondary (F.1 - F.3)	Secondary	Non-skilled workers	Production workers		1.2705
353	Agree, but don’t know the ideal percentage	Agree, but don’t know the ideal percentage	Disagree	Disagree	Male	40-49	30-49	Senior secondary (F.4 - F.5)	Secondary	Service workers	Clerk and service workers		2.00381
354	Disagree	Disagree	Disagree	Disagree	Male	18-29	18-29	Tertiary, degree (Bachelor's degree)	Tertiary or above	Students	Students		0.936022
355	5	5-<10%	5	5-<10%	Male	30-39	30-49	Tertiary, degree (Bachelor's degree)	Tertiary or above	Boss / Managers / Administrators	Professionals and semi-professionals		1.46079
356	Don’t know/hard to say/depends on the amount	Don’t know/hard to say/depends on the amount	Disagree	Disagree	Female	60-69	50 or above	Junior secondary (F.1 - F.3)	Secondary	Retired	Others		0.381869
357	Agree, but don’t know the ideal percentage	Agree, but don’t know the ideal percentage	Disagree	Disagree	Male	70 or above	50 or above	Junior secondary (F.1 - F.3)	Secondary	Retired	Others		0.347437
358	Disagree	Disagree	Disagree	Disagree	Female	60-69	50 or above	Junior secondary (F.1 - F.3)	Secondary	Retired	Others		0.381869
359	Agree, but don’t know the ideal percentage	Agree, but don’t know the ideal percentage	Disagree	Disagree	Female	60-69	50 or above	Junior secondary (F.1 - F.3)	Secondary	Retired	Others		0.381869
360	Agree, but don’t know the ideal percentage	Agree, but don’t know the ideal percentage	Disagree	Disagree	Female	70 or above	50 or above	Primary or below	Primary or below	Retired	Others		0.884434
361	Disagree	Disagree	Disagree	Disagree	Male	50-59	50 or above	Primary or below	Primary or below	Service workers	Clerk and service workers		3.36561
362	18	10-<20%	Don’t know/hard to say/depends on the amount	Don’t know/hard to say/depends on the amount	Female	18-29	18-29	Matriculation / Diploma of Secondary Education (F.6)	Secondary	Students	Students		2.42734
363	Disagree	Disagree	Disagree	Disagree	Male	70 or above	50 or above	Primary or below	Primary or below	Retired	Others		0.97973
364	Disagree	Disagree	Disagree	Disagree	Male	50-59	50 or above	Junior secondary (F.1 - F.3)	Secondary	Plant and machine operators and assemblers	Production workers		1.19353
365	3	2-<5%	Disagree	Disagree	Female	18-29	18-29	Tertiary, degree (Bachelor's degree)	Tertiary or above	Associate professionals	Professionals and semi-professionals		1.24093
366	10	10-<20%	Disagree	Disagree	Female	70 or above	50 or above	Matriculation (F.7)	Secondary	Housewives	Housewives		0.313642
367	20	20-<50%	10	10-<20%	Female	50-59	50 or above	Senior secondary (F.4 - F.5)	Secondary	Service workers	Clerk and service workers		0.824631
368	15	10-<20%	5	5-<10%	Male	18-29	18-29	Matriculation / Diploma of Secondary Education (F.6)	Secondary	Students	Students		1.83093
369	Agree, but don’t know the ideal percentage	Agree, but don’t know the ideal percentage	Disagree	Disagree	Male	50-59	50 or above	Senior secondary (F.4 - F.5)	Secondary	Drivers	Production workers		1.19353
370	0.01	0.01-<1%	Disagree	Disagree	Male	30-39	30-49	Tertiary, degree (Bachelor's degree)	Tertiary or above	Clerks	Clerk and service workers		1.46079
371	Agree, but don’t know the ideal percentage	Agree, but don’t know the ideal percentage	Disagree	Disagree	Female	50-59	50 or above	Senior secondary (F.4 - F.5)	Secondary	Housewives	Housewives		0.824631
372	Agree, but don’t know the ideal percentage	Agree, but don’t know the ideal percentage	Agree, but don’t know the ideal percentage	Agree, but don’t know the ideal percentage	Male	60-69	50 or above	Tertiary, non-degree	Tertiary or above	Retired	Others		0.279163
373	Agree, but don’t know the ideal percentage	Agree, but don’t know the ideal percentage	Disagree	Disagree	Female	70 or above	50 or above	Tertiary, degree (Bachelor's degree)	Tertiary or above	Housewives	Housewives		0.160343
374	Disagree	Disagree	Disagree	Disagree	Female	70 or above	50 or above	Tertiary, degree (Bachelor's degree)	Tertiary or above	Retired	Others		0.160343
375	Disagree	Disagree	Disagree	Disagree	Female	40-49	30-49	Senior secondary (F.4 - F.5)	Secondary	Service workers	Clerk and service workers		1.2705
376	Disagree	Disagree	Disagree	Disagree	Female	50-59	50 or above	Senior secondary (F.4 - F.5)	Secondary	Service workers	Clerk and service workers		0.824631
377	Agree, but don’t know the ideal percentage	Agree, but don’t know the ideal percentage	Disagree	Disagree	Female	50-59	50 or above	Senior secondary (F.4 - F.5)	Secondary	Clerks	Clerk and service workers		0.824631
378	20	20-<50%	Disagree	Disagree	Female	30-39	30-49	Matriculation (F.7)	Secondary	Boss / Managers / Administrators	Professionals and semi-professionals		2.98586
379	Disagree	Disagree	Disagree	Disagree	Female	60-69	50 or above	Junior secondary (F.1 - F.3)	Secondary	Retired	Others		0.381869
380	Agree, but don’t know the ideal percentage	Agree, but don’t know the ideal percentage	Disagree	Disagree	Male	60-69	50 or above	Senior secondary (F.4 - F.5)	Secondary	Retired	Others		0.546062
381	Disagree	Disagree	Disagree	Disagree	Female	30-39	30-49	Master's degree	Tertiary or above	Associate professionals	Professionals and semi-professionals		1.52646
382	5	5-<10%	Disagree	Disagree	Male	40-49	30-49	Tertiary, degree (Bachelor's degree)	Tertiary or above	Professionals	Professionals and semi-professionals		1.02441
383	Don’t know/hard to say/depends on the amount	Don’t know/hard to say/depends on the amount	Disagree	Disagree	Male	70 or above	50 or above	Tertiary, non-degree	Tertiary or above	Retired	Others		0.17762
384	Agree, but don’t know the ideal percentage	Agree, but don’t know the ideal percentage	Disagree	Disagree	Male	70 or above	50 or above	Primary or below	Primary or below	Retired	Others		0.97973
385	Agree, but don’t know the ideal percentage	Agree, but don’t know the ideal percentage	Disagree	Disagree	Male	18-29	18-29	Senior secondary (F.4 - F.5)	Secondary	Boss / Managers / Administrators	Professionals and semi-professionals		1.83093
386	Agree, but don’t know the ideal percentage	Agree, but don’t know the ideal percentage	Disagree	Disagree	Male	60-69	50 or above	Junior secondary (F.1 - F.3)	Secondary	Retired	Others		0.546062
387	Agree, but don’t know the ideal percentage	Agree, but don’t know the ideal percentage	Disagree	Disagree	Female	70 or above	50 or above	Primary or below	Primary or below	Retired	Others		0.884434
388	Disagree	Disagree	Disagree	Disagree	Female	70 or above	50 or above	Tertiary, degree (Bachelor's degree)	Tertiary or above	Housewives	Housewives		0.160343
389	Agree, but don’t know the ideal percentage	Agree, but don’t know the ideal percentage	Don’t know/hard to say/depends on the amount	Don’t know/hard to say/depends on the amount	Female	60-69	50 or above	Senior secondary (F.4 - F.5)	Secondary	Retired	Others		0.381869
390	Disagree	Disagree	Disagree	Disagree	Male	60-69	50 or above	Senior secondary (F.4 - F.5)	Secondary	Retired	Others		0.546062
391	Agree, but don’t know the ideal percentage	Agree, but don’t know the ideal percentage	Disagree	Disagree	Male	60-69	50 or above	Primary or below	Primary or below	Shop sales workers	Clerk and service workers		1.53983
392	6	5-<10%	Disagree	Disagree	Female	18-29	18-29	Matriculation / Diploma of Secondary Education (F.6)	Secondary	Students	Students		2.42734
393	5	5-<10%	Disagree	Disagree	Female	18-29	18-29	Tertiary, degree (Bachelor's degree)	Tertiary or above	Students	Students		1.24093
394	5	5-<10%	Disagree	Disagree	Male	50-59	50 or above	Senior secondary (F.4 - F.5)	Secondary	Drivers	Production workers		1.19353
395	5	5-<10%	5	5-<10%	Male	70 or above	50 or above	Tertiary, non-degree	Tertiary or above	Retired	Others		0.17762
396	Agree, but don’t know the ideal percentage	Agree, but don’t know the ideal percentage	Disagree	Disagree	Female	50-59	50 or above	Senior secondary (F.4 - F.5)	Secondary	Refuse to answer	Refuse to answer		0.824631
397	Disagree	Disagree	Disagree	Disagree	Male	18-29	18-29	Senior secondary (F.4 - F.5)	Secondary	Service workers	Clerk and service workers		1.83093
398	Disagree	Disagree	Disagree	Disagree	Female	60-69	50 or above	Master's degree	Tertiary or above	Professionals	Professionals and semi-professionals		0.195222
399	1	1-<2%	Disagree	Disagree	Female	70 or above	50 or above	Primary or below	Primary or below	Retired	Others		0.884434
400	3	2-<5%	Disagree	Disagree	Male	30-39	30-49	Tertiary, degree (Bachelor's degree)	Tertiary or above	Clerks	Clerk and service workers		1.46079
401	1	1-<2%	Disagree	Disagree	Male	30-39	30-49	Master's degree	Tertiary or above	Boss / Managers / Administrators	Professionals and semi-professionals		1.46079
402	Don’t know/hard to say/depends on the amount	Don’t know/hard to say/depends on the amount	Disagree	Disagree	Male	70 or above	50 or above	Primary or below	Primary or below	Retired	Others		0.97973
403	Agree, but don’t know the ideal percentage	Agree, but don’t know the ideal percentage	Agree, but don’t know the ideal percentage	Agree, but don’t know the ideal percentage	Male	60-69	50 or above	Matriculation (F.7)	Secondary	Retired	Others		0.546062
404	Agree, but don’t know the ideal percentage	Agree, but don’t know the ideal percentage	Disagree	Disagree	Female	40-49	30-49	Master's degree	Tertiary or above	Boss / Managers / Administrators	Professionals and semi-professionals		0.649516
405	Disagree	Disagree	Disagree	Disagree	Male	18-29	18-29	Master's degree	Tertiary or above	Associate professionals	Professionals and semi-professionals		0.936022
406	1	1-<2%	Disagree	Disagree	Female	40-49	30-49	Master's degree	Tertiary or above	Boss / Managers / Administrators	Professionals and semi-professionals		0.649516
407	Agree, but don’t know the ideal percentage	Agree, but don’t know the ideal percentage	Agree, but don’t know the ideal percentage	Agree, but don’t know the ideal percentage	Female	60-69	50 or above	Primary or below	Primary or below	Retired	Others		1.07682
408	Agree, but don’t know the ideal percentage	Agree, but don’t know the ideal percentage	Disagree	Disagree	Male	70 or above	50 or above	Primary or below	Primary or below	Retired	Others		0.97973
409	Agree, but don’t know the ideal percentage	Agree, but don’t know the ideal percentage	Disagree	Disagree	Female	50-59	50 or above	Primary or below	Primary or below	Shop sales workers	Clerk and service workers		2.32536
410	1	1-<2%	Disagree	Disagree	Female	30-39	30-49	Tertiary, non-degree	Tertiary or above	Clerks	Clerk and service workers		1.52646
411	Agree, but don’t know the ideal percentage	Agree, but don’t know the ideal percentage	Disagree	Disagree	Male	60-69	50 or above	Senior secondary (F.4 - F.5)	Secondary	Retired	Others		0.546062
412	12	10-<20%	Disagree	Disagree	Female	60-69	50 or above	Senior secondary (F.4 - F.5)	Secondary	Retired	Others		0.381869
413	2	2-<5%	Disagree	Disagree	Female	40-49	30-49	Junior secondary (F.1 - F.3)	Secondary	Service workers	Clerk and service workers		1.2705
414	Disagree	Disagree	Disagree	Disagree	Male	70 or above	50 or above	Junior secondary (F.1 - F.3)	Secondary	Retired	Others		0.347437
415	Disagree	Disagree	Disagree	Disagree	Male	50-59	50 or above	Tertiary, degree (Bachelor's degree)	Tertiary or above	Professionals	Professionals and semi-professionals		0.610167
416	5	5-<10%	Disagree	Disagree	Female	70 or above	50 or above	Senior secondary (F.4 - F.5)	Secondary	Retired	Others		0.313642
417	5	5-<10%	5	5-<10%	Female	70 or above	50 or above	Primary or below	Primary or below	Retired	Others		0.884434
418	5	5-<10%	Disagree	Disagree	Male	60-69	50 or above	Tertiary, degree (Bachelor's degree)	Tertiary or above	Retired	Others		0.279163
419	Agree, but don’t know the ideal percentage	Agree, but don’t know the ideal percentage	Disagree	Disagree	Female	50-59	50 or above	Tertiary, degree (Bachelor's degree)	Tertiary or above	Professionals	Professionals and semi-professionals		0.421575
420	Disagree	Disagree	Disagree	Disagree	Female	70 or above	50 or above	Primary or below	Primary or below	Housewives	Housewives		0.884434
421	10	10-<20%	5	5-<10%	Male	70 or above	50 or above	Primary or below	Primary or below	Retired	Others		0.97973
422	Disagree	Disagree	Disagree	Disagree	Female	40-49	30-49	Master's degree	Tertiary or above	Professionals	Professionals and semi-professionals		0.649516
423	5	5-<10%	Disagree	Disagree	Male	30-39	30-49	Tertiary, degree (Bachelor's degree)	Tertiary or above	Boss / Managers / Administrators	Professionals and semi-professionals		1.46079
424	Agree, but don’t know the ideal percentage	Agree, but don’t know the ideal percentage	Don’t know/hard to say/depends on the amount	Don’t know/hard to say/depends on the amount	Female	70 or above	50 or above	Primary or below	Primary or below	Retired	Others		0.884434
425	Agree, but don’t know the ideal percentage	Agree, but don’t know the ideal percentage	Don’t know/hard to say/depends on the amount	Don’t know/hard to say/depends on the amount	Male	70 or above	50 or above	Tertiary, degree (Bachelor's degree)	Tertiary or above	Retired	Others		0.17762
426	3	2-<5%	Disagree	Disagree	Male	30-39	30-49	Master's degree	Tertiary or above	Boss / Managers / Administrators	Professionals and semi-professionals		1.46079
427	Disagree	Disagree	Disagree	Disagree	Female	40-49	30-49	Senior secondary (F.4 - F.5)	Secondary	Clerks	Clerk and service workers		1.2705
428	Disagree	Disagree	Don’t know/hard to say/depends on the amount	Don’t know/hard to say/depends on the amount	Female	50-59	50 or above	Primary or below	Primary or below	Service workers	Clerk and service workers		2.32536
429	5	5-<10%	7	5-<10%	Male	70 or above	50 or above	Primary or below	Primary or below	Retired	Others		0.97973
430	2	2-<5%	Disagree	Disagree	Female	70 or above	50 or above	Matriculation / Diploma of Secondary Education (F.6)	Secondary	Retired	Others		0.313642
431	2	2-<5%	Disagree	Disagree	Male	50-59	50 or above	Tertiary, degree (Bachelor's degree)	Tertiary or above	Boss / Managers / Administrators	Professionals and semi-professionals		0.610167
432	Disagree	Disagree	Disagree	Disagree	Male	18-29	18-29	Tertiary, degree (Bachelor's degree)	Tertiary or above	Shop sales workers	Clerk and service workers		0.936022
433	Agree, but don’t know the ideal percentage	Agree, but don’t know the ideal percentage	Disagree	Disagree	Male	70 or above	50 or above	Primary or below	Primary or below	Retired	Others		0.97973
434	0.15	0.01-<1%	Disagree	Disagree	Male	18-29	18-29	Senior secondary (F.4 - F.5)	Secondary	Unemployed / non-workers	Others		1.83093
435	Don’t know/hard to say/depends on the amount	Don’t know/hard to say/depends on the amount	Agree, but don’t know the ideal percentage	Agree, but don’t know the ideal percentage	Male	60-69	50 or above	Junior secondary (F.1 - F.3)	Secondary	Retired	Others		0.546062
436	0.1	0.01-<1%	Disagree	Disagree	Female	Refuse to answer	Refuse to answer	Senior secondary (F.4 - F.5)	Secondary	Unemployed / non-workers	Others		0.456147
437	Agree, but don’t know the ideal percentage	Agree, but don’t know the ideal percentage	Disagree	Disagree	Male	50-59	50 or above	Tertiary, non-degree	Tertiary or above	Boss / Managers / Administrators	Professionals and semi-professionals		0.610167
438	10	10-<20%	Disagree	Disagree	Female	70 or above	50 or above	Primary or below	Primary or below	Retired	Others		0.884434
439	10	10-<20%	Disagree	Disagree	Male	18-29	18-29	Tertiary, degree (Bachelor's degree)	Tertiary or above	Boss / Managers / Administrators	Professionals and semi-professionals		0.936022
440	1	1-<2%	Disagree	Disagree	Female	40-49	30-49	Tertiary, non-degree	Tertiary or above	Housewives	Housewives		0.649516
441	Agree, but don’t know the ideal percentage	Agree, but don’t know the ideal percentage	Agree, but don’t know the ideal percentage	Agree, but don’t know the ideal percentage	Female	40-49	30-49	Tertiary, degree (Bachelor's degree)	Tertiary or above	Boss / Managers / Administrators	Professionals and semi-professionals		0.649516
442	1	1-<2%	2	2-<5%	Female	50-59	50 or above	Junior secondary (F.1 - F.3)	Secondary	Housewives	Housewives		0.824631
443	8	5-<10%	Disagree	Disagree	Female	40-49	30-49	Tertiary, degree (Bachelor's degree)	Tertiary or above	Boss / Managers / Administrators	Professionals and semi-professionals		0.649516
444	18	10-<20%	Disagree	Disagree	Male	50-59	50 or above	Senior secondary (F.4 - F.5)	Secondary	Craft and related workers	Production workers		1.19353
445	Agree, but don’t know the ideal percentage	Agree, but don’t know the ideal percentage	Disagree	Disagree	Male	70 or above	50 or above	Junior secondary (F.1 - F.3)	Secondary	Retired	Others		0.347437
446	9	5-<10%	Disagree	Disagree	Female	70 or above	50 or above	Primary or below	Primary or below	Retired	Others		0.884434
447	Disagree	Disagree	Disagree	Disagree	Female	70 or above	50 or above	Primary or below	Primary or below	Housewives	Housewives		0.884434
448	Disagree	Disagree	Disagree	Disagree	Female	70 or above	50 or above	Junior secondary (F.1 - F.3)	Secondary	Retired	Others		0.313642
449	1	1-<2%	Disagree	Disagree	Male	60-69	50 or above	Master's degree	Tertiary or above	Professionals	Professionals and semi-professionals		0.279163
450	Disagree	Disagree	Disagree	Disagree	Male	50-59	50 or above	Junior secondary (F.1 - F.3)	Secondary	Drivers	Production workers		1.19353
451	Disagree	Disagree	Disagree	Disagree	Female	40-49	30-49	Senior secondary (F.4 - F.5)	Secondary	Clerks	Clerk and service workers		1.2705
452	5	5-<10%	Disagree	Disagree	Male	18-29	18-29	Tertiary, degree (Bachelor's degree)	Tertiary or above	Students	Students		0.936022
453	Disagree	Disagree	Disagree	Disagree	Female	70 or above	50 or above	Senior secondary (F.4 - F.5)	Secondary	Housewives	Housewives		0.313642
454	5	5-<10%	Disagree	Disagree	Male	50-59	50 or above	Senior secondary (F.4 - F.5)	Secondary	Clerks	Clerk and service workers		1.19353
455	0.5	0.01-<1%	Disagree	Disagree	Female	50-59	50 or above	Junior secondary (F.1 - F.3)	Secondary	Unemployed / non-workers	Others		0.824631
456	Disagree	Disagree	Disagree	Disagree	Female	18-29	18-29	Tertiary, degree (Bachelor's degree)	Tertiary or above	Clerks	Clerk and service workers		1.24093
457	Disagree	Disagree	Disagree	Disagree	Female	60-69	50 or above	Tertiary, non-degree	Tertiary or above	Retired	Others		0.195222
458	0.5	0.01-<1%	Disagree	Disagree	Female	50-59	50 or above	Junior secondary (F.1 - F.3)	Secondary	Housewives	Housewives		0.824631
459	10	10-<20%	Disagree	Disagree	Male	60-69	50 or above	Senior secondary (F.4 - F.5)	Secondary	Retired	Others		0.546062
460	Disagree	Disagree	Agree, but don’t know the ideal percentage	Agree, but don’t know the ideal percentage	Male	50-59	50 or above	Senior secondary (F.4 - F.5)	Secondary	Clerks	Clerk and service workers		1.19353
461	Agree, but don’t know the ideal percentage	Agree, but don’t know the ideal percentage	Agree, but don’t know the ideal percentage	Agree, but don’t know the ideal percentage	Female	70 or above	50 or above	Junior secondary (F.1 - F.3)	Secondary	Retired	Others		0.313642
462	Disagree	Disagree	Disagree	Disagree	Male	50-59	50 or above	Primary or below	Primary or below	Drivers	Production workers		3.36561
463	Don’t know/hard to say/depends on the amount	Don’t know/hard to say/depends on the amount	Disagree	Disagree	Male	60-69	50 or above	Primary or below	Primary or below	Service workers	Clerk and service workers		1.53983
464	Agree, but don’t know the ideal percentage	Agree, but don’t know the ideal percentage	Disagree	Disagree	Female	50-59	50 or above	Senior secondary (F.4 - F.5)	Secondary	Housewives	Housewives		0.824631
465	100	50-<=100%	88	50-<=100%	Male	18-29	18-29	Junior secondary (F.1 - F.3)	Secondary	Unemployed / non-workers	Others		1.83093
466	2	2-<5%	1	1-<2%	Female	50-59	50 or above	Senior secondary (F.4 - F.5)	Secondary	Housewives	Housewives		0.824631
467	Don’t know/hard to say/depends on the amount	Don’t know/hard to say/depends on the amount	Disagree	Disagree	Female	50-59	50 or above	Junior secondary (F.1 - F.3)	Secondary	Retired	Others		0.824631
468	20	20-<50%	Disagree	Disagree	Female	70 or above	50 or above	Primary or below	Primary or below	Housewives	Housewives		0.884434
469	1	1-<2%	Don’t know/hard to say/depends on the amount	Don’t know/hard to say/depends on the amount	Female	70 or above	50 or above	Senior secondary (F.4 - F.5)	Secondary	Retired	Others		0.313642
470	Disagree	Disagree	Disagree	Disagree	Male	18-29	18-29	Tertiary, degree (Bachelor's degree)	Tertiary or above	Students	Students		0.936022
471	Agree, but don’t know the ideal percentage	Agree, but don’t know the ideal percentage	Agree, but don’t know the ideal percentage	Agree, but don’t know the ideal percentage	Male	70 or above	50 or above	Primary or below	Primary or below	Retired	Others		0.97973
472	Agree, but don’t know the ideal percentage	Agree, but don’t know the ideal percentage	Disagree	Disagree	Male	40-49	30-49	Master's degree	Tertiary or above	Professionals	Professionals and semi-professionals		1.02441
473	Don’t know/hard to say/depends on the amount	Don’t know/hard to say/depends on the amount	Don’t know/hard to say/depends on the amount	Don’t know/hard to say/depends on the amount	Female	70 or above	50 or above	Primary or below	Primary or below	Retired	Others		0.884434
474	5	5-<10%	5	5-<10%	Male	18-29	18-29	Tertiary, non-degree	Tertiary or above	Drivers	Production workers		0.936022
475	Agree, but don’t know the ideal percentage	Agree, but don’t know the ideal percentage	0.5	0.01-<1%	Male	30-39	30-49	Tertiary, degree (Bachelor's degree)	Tertiary or above	Professionals	Professionals and semi-professionals		1.46079
476	Agree, but don’t know the ideal percentage	Agree, but don’t know the ideal percentage	Agree, but don’t know the ideal percentage	Agree, but don’t know the ideal percentage	Male	18-29	18-29	Senior secondary (F.4 - F.5)	Secondary	Boss / Managers / Administrators	Professionals and semi-professionals		1.83093
477	2	2-<5%	Disagree	Disagree	Female	50-59	50 or above	Senior secondary (F.4 - F.5)	Secondary	Service workers	Clerk and service workers		0.824631
478	Disagree	Disagree	Disagree	Disagree	Male	60-69	50 or above	Primary or below	Primary or below	Drivers	Production workers		1.53983
479	Disagree	Disagree	Disagree	Disagree	Male	60-69	50 or above	Senior secondary (F.4 - F.5)	Secondary	Retired	Others		0.546062
480	Disagree	Disagree	Disagree	Disagree	Male	40-49	30-49	Master's degree	Tertiary or above	Professionals	Professionals and semi-professionals		1.02441
481	Don’t know/hard to say/depends on the amount	Don’t know/hard to say/depends on the amount	Don’t know/hard to say/depends on the amount	Don’t know/hard to say/depends on the amount	Male	50-59	50 or above	Senior secondary (F.4 - F.5)	Secondary	Non-skilled workers	Production workers		1.19353
482	Agree, but don’t know the ideal percentage	Agree, but don’t know the ideal percentage	Agree, but don’t know the ideal percentage	Agree, but don’t know the ideal percentage	Female	40-49	30-49	Primary or below	Primary or below	Housewives	Housewives		3.58265
483	10	10-<20%	Agree, but don’t know the ideal percentage	Agree, but don’t know the ideal percentage	Male	60-69	50 or above	Primary or below	Primary or below	Professionals	Professionals and semi-professionals		1.53983
484	Disagree	Disagree	Disagree	Disagree	Female	18-29	18-29	Master's degree	Tertiary or above	Clerks	Clerk and service workers		1.24093
485	Agree, but don’t know the ideal percentage	Agree, but don’t know the ideal percentage	Disagree	Disagree	Female	50-59	50 or above	Senior secondary (F.4 - F.5)	Secondary	Service workers	Clerk and service workers		0.824631
486	Disagree	Disagree	Disagree	Disagree	Male	18-29	18-29	Tertiary, non-degree	Tertiary or above	Associate professionals	Professionals and semi-professionals		0.936022
487	Agree, but don’t know the ideal percentage	Agree, but don’t know the ideal percentage	Disagree	Disagree	Female	60-69	50 or above	Primary or below	Primary or below	Retired	Others		1.07682
488	Disagree	Disagree	Disagree	Disagree	Female	60-69	50 or above	Primary or below	Primary or below	Housewives	Housewives		1.07682
489	10	10-<20%	5	5-<10%	Female	18-29	18-29	Matriculation / Diploma of Secondary Education (F.6)	Secondary	Students	Students		2.42734
490	5	5-<10%	Disagree	Disagree	Female	60-69	50 or above	Junior secondary (F.1 - F.3)	Secondary	Housewives	Housewives		0.381869
491	1	1-<2%	Disagree	Disagree	Male	50-59	50 or above	Senior secondary (F.4 - F.5)	Secondary	Professionals	Professionals and semi-professionals		1.19353
492	Agree, but don’t know the ideal percentage	Agree, but don’t know the ideal percentage	Don’t know/hard to say/depends on the amount	Don’t know/hard to say/depends on the amount	Male	70 or above	50 or above	Primary or below	Primary or below	Non-skilled workers	Production workers		0.97973
493	Disagree	Disagree	Disagree	Disagree	Male	50-59	50 or above	Tertiary, degree (Bachelor's degree)	Tertiary or above	Clerks	Clerk and service workers		0.610167
494	3	2-<5%	2	2-<5%	Female	50-59	50 or above	Primary or below	Primary or below	Housewives	Housewives		2.32536
495	Agree, but don’t know the ideal percentage	Agree, but don’t know the ideal percentage	Disagree	Disagree	Female	50-59	50 or above	Senior secondary (F.4 - F.5)	Secondary	Housewives	Housewives		0.824631
496	3	2-<5%	2	2-<5%	Male	30-39	30-49	Master's degree	Tertiary or above	Clerks	Clerk and service workers		1.46079
497	Disagree	Disagree	Disagree	Disagree	Female	60-69	50 or above	Tertiary, degree (Bachelor's degree)	Tertiary or above	Retired	Others		0.195222
498	Don’t know/hard to say/depends on the amount	Don’t know/hard to say/depends on the amount	Disagree	Disagree	Male	50-59	50 or above	Tertiary, degree (Bachelor's degree)	Tertiary or above	Clerks	Clerk and service workers		0.610167
499	Disagree	Disagree	Disagree	Disagree	Male	60-69	50 or above	Senior secondary (F.4 - F.5)	Secondary	Clerks	Clerk and service workers		0.546062
500	Disagree	Disagree	Disagree	Disagree	Female	60-69	50 or above	Primary or below	Primary or below	Housewives	Housewives		1.07682
501	0.5	0.01-<1%	Disagree	Disagree	Female	Refuse to answer	Refuse to answer	Senior secondary (F.4 - F.5)	Secondary	Retired	Others		0.456147
502	Disagree	Disagree	Disagree	Disagree	Female	70 or above	50 or above	Senior secondary (F.4 - F.5)	Secondary	Retired	Others		0.313642
503	Agree, but don’t know the ideal percentage	Agree, but don’t know the ideal percentage	Disagree	Disagree	Male	70 or above	50 or above	Primary or below	Primary or below	Retired	Others		0.97973
504	Agree, but don’t know the ideal percentage	Agree, but don’t know the ideal percentage	Agree, but don’t know the ideal percentage	Agree, but don’t know the ideal percentage	Male	70 or above	50 or above	Primary or below	Primary or below	Boss / Managers / Administrators	Professionals and semi-professionals		0.97973
505	Agree, but don’t know the ideal percentage	Agree, but don’t know the ideal percentage	Disagree	Disagree	Female	70 or above	50 or above	Junior secondary (F.1 - F.3)	Secondary	Retired	Others		0.313642
506	Disagree	Disagree	Disagree	Disagree	Female	30-39	30-49	Tertiary, degree (Bachelor's degree)	Tertiary or above	Professionals	Professionals and semi-professionals		1.52646
507	4.9	2-<5%	Disagree	Disagree	Female	30-39	30-49	Tertiary, non-degree	Tertiary or above	Boss / Managers / Administrators	Professionals and semi-professionals		1.52646
508	50	50-<=100%	Disagree	Disagree	Female	70 or above	50 or above	Senior secondary (F.4 - F.5)	Secondary	Retired	Others		0.313642
509	Disagree	Disagree	Disagree	Disagree	Female	30-39	30-49	Matriculation (F.7)	Secondary	Service workers	Clerk and service workers		2.98586
510	Disagree	Disagree	Disagree	Disagree	Male	18-29	18-29	Tertiary, degree (Bachelor's degree)	Tertiary or above	Students	Students		0.936022
511	Disagree	Disagree	Disagree	Disagree	Female	60-69	50 or above	Junior secondary (F.1 - F.3)	Secondary	Housewives	Housewives		0.381869
512	Disagree	Disagree	Don’t know/hard to say/depends on the amount	Don’t know/hard to say/depends on the amount	Female	70 or above	50 or above	Primary or below	Primary or below	Housewives	Housewives		0.884434
513	2	2-<5%	1	1-<2%	Male	50-59	50 or above	Senior secondary (F.4 - F.5)	Secondary	Clerks	Clerk and service workers		1.19353
514	Disagree	Disagree	Disagree	Disagree	Female	60-69	50 or above	Junior secondary (F.1 - F.3)	Secondary	Retired	Others		0.381869
515	Disagree	Disagree	Disagree	Disagree	Female	18-29	18-29	Tertiary, degree (Bachelor's degree)	Tertiary or above	Students	Students		1.24093
516	Agree, but don’t know the ideal percentage	Agree, but don’t know the ideal percentage	Disagree	Disagree	Female	40-49	30-49	Tertiary, non-degree	Tertiary or above	Housewives	Housewives		0.649516
517	Agree, but don’t know the ideal percentage	Agree, but don’t know the ideal percentage	Disagree	Disagree	Male	50-59	50 or above	Tertiary, non-degree	Tertiary or above	Boss / Managers / Administrators	Professionals and semi-professionals		0.610167
518	0.2	0.01-<1%	Disagree	Disagree	Male	70 or above	50 or above	Junior secondary (F.1 - F.3)	Secondary	Retired	Others		0.347437
519	Disagree	Disagree	Disagree	Disagree	Male	18-29	18-29	Tertiary, non-degree	Tertiary or above	Professionals	Professionals and semi-professionals		0.936022
520	20	20-<50%	20	20-<50%	Female	70 or above	50 or above	Senior secondary (F.4 - F.5)	Secondary	Housewives	Housewives		0.313642
521	Disagree	Disagree	Disagree	Disagree	Female	70 or above	50 or above	Primary or below	Primary or below	Retired	Others		0.884434
522	Agree, but don’t know the ideal percentage	Agree, but don’t know the ideal percentage	1	1-<2%	Female	40-49	30-49	Master's degree	Tertiary or above	Professionals	Professionals and semi-professionals		0.649516
523	Disagree	Disagree	Disagree	Disagree	Male	60-69	50 or above	Tertiary, non-degree	Tertiary or above	Retired	Others		0.279163
524	Disagree	Disagree	Disagree	Disagree	Male	60-69	50 or above	Matriculation / Diploma of Secondary Education (F.6)	Secondary	Boss / Managers / Administrators	Professionals and semi-professionals		0.546062
525	Disagree	Disagree	Disagree	Disagree	Female	40-49	30-49	Tertiary, non-degree	Tertiary or above	Housewives	Housewives		0.649516
526	Disagree	Disagree	Disagree	Disagree	Female	60-69	50 or above	Junior secondary (F.1 - F.3)	Secondary	Retired	Others		0.381869
527	Disagree	Disagree	Disagree	Disagree	Male	60-69	50 or above	Senior secondary (F.4 - F.5)	Secondary	Retired	Others		0.546062
528	Disagree	Disagree	Disagree	Disagree	Female	70 or above	50 or above	Primary or below	Primary or below	Housewives	Housewives		0.884434
529	Agree, but don’t know the ideal percentage	Agree, but don’t know the ideal percentage	Disagree	Disagree	Female	70 or above	50 or above	Tertiary, non-degree	Tertiary or above	Retired	Others		0.160343
530	Agree, but don’t know the ideal percentage	Agree, but don’t know the ideal percentage	Disagree	Disagree	Female	50-59	50 or above	Senior secondary (F.4 - F.5)	Secondary	Housewives	Housewives		0.824631
531	Disagree	Disagree	Disagree	Disagree	Female	50-59	50 or above	Senior secondary (F.4 - F.5)	Secondary	Housewives	Housewives		0.824631
532	Disagree	Disagree	Disagree	Disagree	Female	40-49	30-49	Senior secondary (F.4 - F.5)	Secondary	Service workers	Clerk and service workers		1.2705
533	Disagree	Disagree	Disagree	Disagree	Female	50-59	50 or above	Senior secondary (F.4 - F.5)	Secondary	Housewives	Housewives		0.824631
534	Disagree	Disagree	Disagree	Disagree	Female	70 or above	50 or above	Senior secondary (F.4 - F.5)	Secondary	Retired	Others		0.313642
535	5	5-<10%	Disagree	Disagree	Male	70 or above	50 or above	Senior secondary (F.4 - F.5)	Secondary	Retired	Others		0.347437
536	5	5-<10%	Disagree	Disagree	Female	60-69	50 or above	Junior secondary (F.1 - F.3)	Secondary	Retired	Others		0.381869
537	Disagree	Disagree	Disagree	Disagree	Male	60-69	50 or above	Primary or below	Primary or below	Non-skilled workers	Production workers		1.53983
538	Disagree	Disagree	Disagree	Disagree	Male	18-29	18-29	Tertiary, degree (Bachelor's degree)	Tertiary or above	Students	Students		0.936022
539	0.5	0.01-<1%	5	5-<10%	Female	30-39	30-49	Junior secondary (F.1 - F.3)	Secondary	Non-skilled workers	Production workers		2.98586
540	Disagree	Disagree	Disagree	Disagree	Female	60-69	50 or above	Primary or below	Primary or below	Retired	Others		1.07682
541	Disagree	Disagree	Disagree	Disagree	Female	30-39	30-49	Senior secondary (F.4 - F.5)	Secondary	Shop sales workers	Clerk and service workers		2.98586
542	10	10-<20%	Disagree	Disagree	Female	18-29	18-29	Tertiary, degree (Bachelor's degree)	Tertiary or above	Students	Students		1.24093
543	Don’t know/hard to say/depends on the amount	Don’t know/hard to say/depends on the amount	Don’t know/hard to say/depends on the amount	Don’t know/hard to say/depends on the amount	Female	70 or above	50 or above	Tertiary, degree (Bachelor's degree)	Tertiary or above	Retired	Others		0.160343
544	1	1-<2%	Disagree	Disagree	Male	70 or above	50 or above	Tertiary, degree (Bachelor's degree)	Tertiary or above	Retired	Others		0.17762
545	Disagree	Disagree	Disagree	Disagree	Female	60-69	50 or above	Tertiary, non-degree	Tertiary or above	Retired	Others		0.195222
546	Agree, but don’t know the ideal percentage	Agree, but don’t know the ideal percentage	Don’t know/hard to say/depends on the amount	Don’t know/hard to say/depends on the amount	Female	70 or above	50 or above	Senior secondary (F.4 - F.5)	Secondary	Housewives	Housewives		0.313642
547	Disagree	Disagree	Disagree	Disagree	Male	18-29	18-29	Matriculation / Diploma of Secondary Education (F.6)	Secondary	Shop sales workers	Clerk and service workers		1.83093
548	Agree, but don’t know the ideal percentage	Agree, but don’t know the ideal percentage	Agree, but don’t know the ideal percentage	Agree, but don’t know the ideal percentage	Male	60-69	50 or above	Junior secondary (F.1 - F.3)	Secondary	Retired	Others		0.546062
549	5	5-<10%	Disagree	Disagree	Female	30-39	30-49	Master's degree	Tertiary or above	Housewives	Housewives		1.52646
550	Don’t know/hard to say/depends on the amount	Don’t know/hard to say/depends on the amount	Agree, but don’t know the ideal percentage	Agree, but don’t know the ideal percentage	Female	40-49	30-49	Senior secondary (F.4 - F.5)	Secondary	Associate professionals	Professionals and semi-professionals		1.2705
551	Disagree	Disagree	Disagree	Disagree	Female	70 or above	50 or above	Tertiary, non-degree	Tertiary or above	Retired	Others		0.160343
552	Agree, but don’t know the ideal percentage	Agree, but don’t know the ideal percentage	Disagree	Disagree	Male	50-59	50 or above	Tertiary, non-degree	Tertiary or above	Professionals	Professionals and semi-professionals		0.610167
553	Agree, but don’t know the ideal percentage	Agree, but don’t know the ideal percentage	Disagree	Disagree	Male	60-69	50 or above	Matriculation (F.7)	Secondary	Retired	Others		0.546062
554	Disagree	Disagree	Disagree	Disagree	Female	60-69	50 or above	Primary or below	Primary or below	Housewives	Housewives		1.07682
555	Disagree	Disagree	Disagree	Disagree	Male	60-69	50 or above	Tertiary, non-degree	Tertiary or above	Retired	Others		0.279163
556	1	1-<2%	1	1-<2%	Male	50-59	50 or above	Master's degree	Tertiary or above	Professionals	Professionals and semi-professionals		0.610167
557	Disagree	Disagree	Disagree	Disagree	Female	70 or above	50 or above	Primary or below	Primary or below	Housewives	Housewives		0.884434
558	Agree, but don’t know the ideal percentage	Agree, but don’t know the ideal percentage	Agree, but don’t know the ideal percentage	Agree, but don’t know the ideal percentage	Male	70 or above	50 or above	Senior secondary (F.4 - F.5)	Secondary	Retired	Others		0.347437
559	Disagree	Disagree	Disagree	Disagree	Female	60-69	50 or above	Junior secondary (F.1 - F.3)	Secondary	Retired	Others		0.381869
560	Agree, but don’t know the ideal percentage	Agree, but don’t know the ideal percentage	Disagree	Disagree	Female	70 or above	50 or above	Primary or below	Primary or below	Retired	Others		0.884434
561	Don’t know/hard to say/depends on the amount	Don’t know/hard to say/depends on the amount	Don’t know/hard to say/depends on the amount	Don’t know/hard to say/depends on the amount	Female	60-69	50 or above	Junior secondary (F.1 - F.3)	Secondary	Housewives	Housewives		0.381869
562	Disagree	Disagree	Disagree	Disagree	Female	50-59	50 or above	Tertiary, degree (Bachelor's degree)	Tertiary or above	Housewives	Housewives		0.421575
563	5	5-<10%	Disagree	Disagree	Male	18-29	18-29	Master's degree	Tertiary or above	Professionals	Professionals and semi-professionals		0.936022
564	5	5-<10%	Disagree	Disagree	Female	50-59	50 or above	Junior secondary (F.1 - F.3)	Secondary	Housewives	Housewives		0.824631
565	Disagree	Disagree	Disagree	Disagree	Male	18-29	18-29	Tertiary, degree (Bachelor's degree)	Tertiary or above	Clerks	Clerk and service workers		0.936022
566	Disagree	Disagree	Disagree	Disagree	Female	40-49	30-49	Senior secondary (F.4 - F.5)	Secondary	Clerks	Clerk and service workers		1.2705
567	Disagree	Disagree	Disagree	Disagree	Female	60-69	50 or above	Junior secondary (F.1 - F.3)	Secondary	Retired	Others		0.381869
568	5	5-<10%	Disagree	Disagree	Male	60-69	50 or above	Tertiary, degree (Bachelor's degree)	Tertiary or above	Retired	Others		0.279163
569	Disagree	Disagree	Disagree	Disagree	Male	30-39	30-49	Master's degree	Tertiary or above	Professionals	Professionals and semi-professionals		1.46079
570	Agree, but don’t know the ideal percentage	Agree, but don’t know the ideal percentage	Disagree	Disagree	Female	50-59	50 or above	Matriculation / Diploma of Secondary Education (F.6)	Secondary	Retired	Others		0.824631
571	5	5-<10%	Disagree	Disagree	Female	40-49	30-49	Tertiary, degree (Bachelor's degree)	Tertiary or above	Professionals	Professionals and semi-professionals		0.649516
572	10	10-<20%	Disagree	Disagree	Male	50-59	50 or above	Senior secondary (F.4 - F.5)	Secondary	Boss / Managers / Administrators	Professionals and semi-professionals		1.19353
573	14	10-<20%	Disagree	Disagree	Male	60-69	50 or above	Primary or below	Primary or below	Service workers	Clerk and service workers		1.53983
574	3	2-<5%	2	2-<5%	Male	40-49	30-49	Tertiary, non-degree	Tertiary or above	Professionals	Professionals and semi-professionals		1.02441
575	2	2-<5%	1	1-<2%	Female	70 or above	50 or above	Primary or below	Primary or below	Retired	Others		0.884434
576	6	5-<10%	Disagree	Disagree	Male	40-49	30-49	Senior secondary (F.4 - F.5)	Secondary	Plant and machine operators and assemblers	Production workers		2.00381
577	Disagree	Disagree	Agree, but don’t know the ideal percentage	Agree, but don’t know the ideal percentage	Female	60-69	50 or above	Junior secondary (F.1 - F.3)	Secondary	Retired	Others		0.381869
578	Agree, but don’t know the ideal percentage	Agree, but don’t know the ideal percentage	Agree, but don’t know the ideal percentage	Agree, but don’t know the ideal percentage	Female	30-39	30-49	Senior secondary (F.4 - F.5)	Secondary	Service workers	Clerk and service workers		2.98586
579	Don’t know/hard to say/depends on the amount	Don’t know/hard to say/depends on the amount	Disagree	Disagree	Female	70 or above	50 or above	Primary or below	Primary or below	Housewives	Housewives		0.884434
580	Disagree	Disagree	Disagree	Disagree	Female	60-69	50 or above	Junior secondary (F.1 - F.3)	Secondary	Retired	Others		0.381869
581	Agree, but don’t know the ideal percentage	Agree, but don’t know the ideal percentage	Agree, but don’t know the ideal percentage	Agree, but don’t know the ideal percentage	Female	70 or above	50 or above	Junior secondary (F.1 - F.3)	Secondary	Retired	Others		0.313642
582	10	10-<20%	Disagree	Disagree	Female	18-29	18-29	Tertiary, degree (Bachelor's degree)	Tertiary or above	Students	Students		1.24093
583	Disagree	Disagree	Disagree	Disagree	Male	70 or above	50 or above	Primary or below	Primary or below	Non-skilled workers	Production workers		0.97973
584	2	2-<5%	Disagree	Disagree	Male	40-49	30-49	Senior secondary (F.4 - F.5)	Secondary	Boss / Managers / Administrators	Professionals and semi-professionals		2.00381
585	Don’t know/hard to say/depends on the amount	Don’t know/hard to say/depends on the amount	Disagree	Disagree	Female	50-59	50 or above	Junior secondary (F.1 - F.3)	Secondary	Housewives	Housewives		0.824631
586	10	10-<20%	10	10-<20%	Female	40-49	30-49	Junior secondary (F.1 - F.3)	Secondary	Unemployed / non-workers	Others		1.2705
587	Disagree	Disagree	Disagree	Disagree	Female	50-59	50 or above	Senior secondary (F.4 - F.5)	Secondary	Service workers	Clerk and service workers		0.824631
588	Agree, but don’t know the ideal percentage	Agree, but don’t know the ideal percentage	Disagree	Disagree	Male	70 or above	50 or above	Primary or below	Primary or below	Retired	Others		0.97973
589	Disagree	Disagree	Disagree	Disagree	Female	50-59	50 or above	Matriculation (F.7)	Secondary	Housewives	Housewives		0.824631
590	Disagree	Disagree	Disagree	Disagree	Female	60-69	50 or above	Senior secondary (F.4 - F.5)	Secondary	Retired	Others		0.381869
591	Agree, but don’t know the ideal percentage	Agree, but don’t know the ideal percentage	Disagree	Disagree	Female	70 or above	50 or above	Junior secondary (F.1 - F.3)	Secondary	Retired	Others		0.313642
592	Disagree	Disagree	Disagree	Disagree	Female	60-69	50 or above	Matriculation (F.7)	Secondary	Housewives	Housewives		0.381869
593	Disagree	Disagree	Disagree	Disagree	Female	50-59	50 or above	Senior secondary (F.4 - F.5)	Secondary	Associate professionals	Professionals and semi-professionals		0.824631
594	Disagree	Disagree	Disagree	Disagree	Female	60-69	50 or above	Junior secondary (F.1 - F.3)	Secondary	Retired	Others		0.381869
595	Disagree	Disagree	Disagree	Disagree	Female	40-49	30-49	Tertiary, degree (Bachelor's degree)	Tertiary or above	Professionals	Professionals and semi-professionals		0.649516
596	Disagree	Disagree	Disagree	Disagree	Male	60-69	50 or above	Matriculation / Diploma of Secondary Education (F.6)	Secondary	Retired	Others		0.546062
597	5	5-<10%	Disagree	Disagree	Male	50-59	50 or above	Tertiary, degree (Bachelor's degree)	Tertiary or above	Retired	Others		0.610167
598	Disagree	Disagree	Disagree	Disagree	Female	60-69	50 or above	Primary or below	Primary or below	Retired	Others		1.07682
599	2	2-<5%	1	1-<2%	Male	50-59	50 or above	Matriculation / Diploma of Secondary Education (F.6)	Secondary	Professionals	Professionals and semi-professionals		1.19353
600	3	2-<5%	2	2-<5%	Male	70 or above	50 or above	Tertiary, degree (Bachelor's degree)	Tertiary or above	Retired	Others		0.17762
601	Disagree	Disagree	Disagree	Disagree	Female	60-69	50 or above	Primary or below	Primary or below	Retired	Others		1.07682
602	Agree, but don’t know the ideal percentage	Agree, but don’t know the ideal percentage	Disagree	Disagree	Male	70 or above	50 or above	Matriculation (F.7)	Secondary	Retired	Others		0.347437
603	Disagree	Disagree	Disagree	Disagree	Female	60-69	50 or above	Tertiary, non-degree	Tertiary or above	Housewives	Housewives		0.195222
604	Disagree	Disagree	Disagree	Disagree	Female	60-69	50 or above	Tertiary, non-degree	Tertiary or above	Service workers	Clerk and service workers		0.195222
605	Disagree	Disagree	Disagree	Disagree	Female	50-59	50 or above	Tertiary, degree (Bachelor's degree)	Tertiary or above	Clerks	Clerk and service workers		0.421575
606	Agree, but don’t know the ideal percentage	Agree, but don’t know the ideal percentage	Disagree	Disagree	Female	40-49	30-49	Junior secondary (F.1 - F.3)	Secondary	Service workers	Clerk and service workers		1.2705
607	Agree, but don’t know the ideal percentage	Agree, but don’t know the ideal percentage	Agree, but don’t know the ideal percentage	Agree, but don’t know the ideal percentage	Male	70 or above	50 or above	Primary or below	Primary or below	Professionals	Professionals and semi-professionals		0.97973
608	Don’t know/hard to say/depends on the amount	Don’t know/hard to say/depends on the amount	Don’t know/hard to say/depends on the amount	Don’t know/hard to say/depends on the amount	Male	50-59	50 or above	Tertiary, non-degree	Tertiary or above	Boss / Managers / Administrators	Professionals and semi-professionals		0.610167
609	10	10-<20%	10	10-<20%	Male	50-59	50 or above	Primary or below	Primary or below	Craft and related workers	Production workers		3.36561
610	Disagree	Disagree	Disagree	Disagree	Female	60-69	50 or above	Primary or below	Primary or below	Retired	Others		1.07682
611	Agree, but don’t know the ideal percentage	Agree, but don’t know the ideal percentage	Disagree	Disagree	Female	50-59	50 or above	Primary or below	Primary or below	Housewives	Housewives		2.32536
612	Disagree	Disagree	Disagree	Disagree	Female	50-59	50 or above	Matriculation / Diploma of Secondary Education (F.6)	Secondary	Housewives	Housewives		0.824631
613	Agree, but don’t know the ideal percentage	Agree, but don’t know the ideal percentage	Disagree	Disagree	Male	50-59	50 or above	Matriculation (F.7)	Secondary	Boss / Managers / Administrators	Professionals and semi-professionals		1.19353
614	Agree, but don’t know the ideal percentage	Agree, but don’t know the ideal percentage	Disagree	Disagree	Female	40-49	30-49	Junior secondary (F.1 - F.3)	Secondary	Service workers	Clerk and service workers		1.2705
615	Don’t know/hard to say/depends on the amount	Don’t know/hard to say/depends on the amount	Disagree	Disagree	Female	40-49	30-49	Primary or below	Primary or below	Housewives	Housewives		3.58265
616	Agree, but don’t know the ideal percentage	Agree, but don’t know the ideal percentage	Disagree	Disagree	Female	50-59	50 or above	Senior secondary (F.4 - F.5)	Secondary	Housewives	Housewives		0.824631
617	Agree, but don’t know the ideal percentage	Agree, but don’t know the ideal percentage	Agree, but don’t know the ideal percentage	Agree, but don’t know the ideal percentage	Male	70 or above	50 or above	Junior secondary (F.1 - F.3)	Secondary	Retired	Others		0.347437
618	5	5-<10%	Disagree	Disagree	Female	50-59	50 or above	Tertiary, degree (Bachelor's degree)	Tertiary or above	Boss / Managers / Administrators	Professionals and semi-professionals		0.421575
619	Disagree	Disagree	Disagree	Disagree	Female	18-29	18-29	Tertiary, degree (Bachelor's degree)	Tertiary or above	Professionals	Professionals and semi-professionals		1.24093
620	2	2-<5%	Disagree	Disagree	Female	40-49	30-49	Tertiary, degree (Bachelor's degree)	Tertiary or above	Housewives	Housewives		0.649516
621	Disagree	Disagree	Disagree	Disagree	Female	50-59	50 or above	Junior secondary (F.1 - F.3)	Secondary	Service workers	Clerk and service workers		0.824631
622	1	1-<2%	Disagree	Disagree	Female	70 or above	50 or above	Senior secondary (F.4 - F.5)	Secondary	Retired	Others		0.313642
623	1	1-<2%	Disagree	Disagree	Female	30-39	30-49	Matriculation / Diploma of Secondary Education (F.6)	Secondary	Clerks	Clerk and service workers		2.98586
624	20	20-<50%	30	20-<50%	Male	18-29	18-29	Tertiary, degree (Bachelor's degree)	Tertiary or above	Boss / Managers / Administrators	Professionals and semi-professionals		0.936022
625	Disagree	Disagree	Disagree	Disagree	Male	40-49	30-49	Senior secondary (F.4 - F.5)	Secondary	Unemployed / non-workers	Others		2.00381
626	5	5-<10%	Disagree	Disagree	Male	60-69	50 or above	Junior secondary (F.1 - F.3)	Secondary	Retired	Others		0.546062
627	Agree, but don’t know the ideal percentage	Agree, but don’t know the ideal percentage	Disagree	Disagree	Female	60-69	50 or above	Tertiary, degree (Bachelor's degree)	Tertiary or above	Retired	Others		0.195222
628	0.5	0.01-<1%	0.3	0.01-<1%	Male	60-69	50 or above	Tertiary, degree (Bachelor's degree)	Tertiary or above	Professionals	Professionals and semi-professionals		0.279163
629	Agree, but don’t know the ideal percentage	Agree, but don’t know the ideal percentage	Disagree	Disagree	Male	30-39	30-49	Senior secondary (F.4 - F.5)	Secondary	Service workers	Clerk and service workers		2.8574
630	Agree, but don’t know the ideal percentage	Agree, but don’t know the ideal percentage	Disagree	Disagree	Female	30-39	30-49	Senior secondary (F.4 - F.5)	Secondary	Shop sales workers	Clerk and service workers		2.98586
631	Disagree	Disagree	Disagree	Disagree	Male	60-69	50 or above	Junior secondary (F.1 - F.3)	Secondary	Retired	Others		0.546062
632	Disagree	Disagree	Disagree	Disagree	Female	40-49	30-49	Tertiary, degree (Bachelor's degree)	Tertiary or above	Housewives	Housewives		0.649516
633	10	10-<20%	Disagree	Disagree	Male	60-69	50 or above	Senior secondary (F.4 - F.5)	Secondary	Retired	Others		0.546062
634	Agree, but don’t know the ideal percentage	Agree, but don’t know the ideal percentage	Disagree	Disagree	Female	50-59	50 or above	Junior secondary (F.1 - F.3)	Secondary	Housewives	Housewives		0.824631
635	Disagree	Disagree	Disagree	Disagree	Female	Refuse to answer	Refuse to answer	Primary or below	Primary or below	Domestic helpers	Others		1.28628
636	Don’t know/hard to say/depends on the amount	Don’t know/hard to say/depends on the amount	Disagree	Disagree	Female	40-49	30-49	Primary or below	Primary or below	Housewives	Housewives		3.58265
637	3	2-<5%	Disagree	Disagree	Female	50-59	50 or above	Tertiary, degree (Bachelor's degree)	Tertiary or above	Professionals	Professionals and semi-professionals		0.421575
638	Disagree	Disagree	Disagree	Disagree	Female	40-49	30-49	Senior secondary (F.4 - F.5)	Secondary	Associate professionals	Professionals and semi-professionals		1.2705
639	Agree, but don’t know the ideal percentage	Agree, but don’t know the ideal percentage	Agree, but don’t know the ideal percentage	Agree, but don’t know the ideal percentage	Male	70 or above	50 or above	Primary or below	Primary or below	Retired	Others		0.97973
640	Agree, but don’t know the ideal percentage	Agree, but don’t know the ideal percentage	Disagree	Disagree	Female	70 or above	50 or above	Primary or below	Primary or below	Retired	Others		0.884434
641	2	2-<5%	2	2-<5%	Female	50-59	50 or above	Senior secondary (F.4 - F.5)	Secondary	Housewives	Housewives		0.824631
642	Disagree	Disagree	Disagree	Disagree	Female	30-39	30-49	Senior secondary (F.4 - F.5)	Secondary	Housewives	Housewives		2.98586
643	5	5-<10%	2	2-<5%	Female	40-49	30-49	Tertiary, degree (Bachelor's degree)	Tertiary or above	Professionals	Professionals and semi-professionals		0.649516
644	10	10-<20%	Disagree	Disagree	Female	40-49	30-49	Tertiary, degree (Bachelor's degree)	Tertiary or above	Clerks	Clerk and service workers		0.649516
645	Agree, but don’t know the ideal percentage	Agree, but don’t know the ideal percentage	Disagree	Disagree	Female	40-49	30-49	Senior secondary (F.4 - F.5)	Secondary	Service workers	Clerk and service workers		1.2705
646	Disagree	Disagree	Disagree	Disagree	Male	50-59	50 or above	Senior secondary (F.4 - F.5)	Secondary	Craft and related workers	Production workers		1.19353
647	Disagree	Disagree	Disagree	Disagree	Female	40-49	30-49	Senior secondary (F.4 - F.5)	Secondary	Service workers	Clerk and service workers		1.2705
648	Agree, but don’t know the ideal percentage	Agree, but don’t know the ideal percentage	Agree, but don’t know the ideal percentage	Agree, but don’t know the ideal percentage	Female	18-29	18-29	Matriculation / Diploma of Secondary Education (F.6)	Secondary	Shop sales workers	Clerk and service workers		2.42734
649	Disagree	Disagree	Disagree	Disagree	Female	50-59	50 or above	Tertiary, degree (Bachelor's degree)	Tertiary or above	Refuse to answer	Refuse to answer		0.421575
650	Disagree	Disagree	Disagree	Disagree	Male	18-29	18-29	Tertiary, non-degree	Tertiary or above	Professionals	Professionals and semi-professionals		0.936022
651	5	5-<10%	Disagree	Disagree	Female	18-29	18-29	Tertiary, degree (Bachelor's degree)	Tertiary or above	Professionals	Professionals and semi-professionals		1.24093
652	Agree, but don’t know the ideal percentage	Agree, but don’t know the ideal percentage	Agree, but don’t know the ideal percentage	Agree, but don’t know the ideal percentage	Male	70 or above	50 or above	Primary or below	Primary or below	Retired	Others		0.97973
653	Agree, but don’t know the ideal percentage	Agree, but don’t know the ideal percentage	Disagree	Disagree	Male	70 or above	50 or above	Junior secondary (F.1 - F.3)	Secondary	Boss / Managers / Administrators	Professionals and semi-professionals		0.347437
654	Don’t know/hard to say/depends on the amount	Don’t know/hard to say/depends on the amount	Don’t know/hard to say/depends on the amount	Don’t know/hard to say/depends on the amount	Male	30-39	30-49	Master's degree	Tertiary or above	Professionals	Professionals and semi-professionals		1.46079
655	Agree, but don’t know the ideal percentage	Agree, but don’t know the ideal percentage	Disagree	Disagree	Female	60-69	50 or above	Senior secondary (F.4 - F.5)	Secondary	Retired	Others		0.381869
656	20	20-<50%	10	10-<20%	Male	30-39	30-49	Senior secondary (F.4 - F.5)	Secondary	Non-skilled workers	Production workers		2.8574
657	Agree, but don’t know the ideal percentage	Agree, but don’t know the ideal percentage	Disagree	Disagree	Female	50-59	50 or above	Tertiary, degree (Bachelor's degree)	Tertiary or above	Retired	Others		0.421575
658	Disagree	Disagree	Disagree	Disagree	Male	18-29	18-29	Tertiary, degree (Bachelor's degree)	Tertiary or above	Clerks	Clerk and service workers		0.936022
659	Disagree	Disagree	Disagree	Disagree	Female	30-39	30-49	Senior secondary (F.4 - F.5)	Secondary	Housewives	Housewives		2.98586
660	5	5-<10%	Disagree	Disagree	Female	60-69	50 or above	Junior secondary (F.1 - F.3)	Secondary	Clerks	Clerk and service workers		0.381869
661	1	1-<2%	Disagree	Disagree	Male	70 or above	50 or above	Master's degree	Tertiary or above	Retired	Others		0.17762
662	Agree, but don’t know the ideal percentage	Agree, but don’t know the ideal percentage	Disagree	Disagree	Female	70 or above	50 or above	Senior secondary (F.4 - F.5)	Secondary	Retired	Others		0.313642
663	Agree, but don’t know the ideal percentage	Agree, but don’t know the ideal percentage	Disagree	Disagree	Female	60-69	50 or above	Matriculation / Diploma of Secondary Education (F.6)	Secondary	Retired	Others		0.381869
664	0.1	0.01-<1%	Disagree	Disagree	Female	40-49	30-49	Tertiary, degree (Bachelor's degree)	Tertiary or above	Professionals	Professionals and semi-professionals		0.649516
665	Disagree	Disagree	Disagree	Disagree	Male	50-59	50 or above	Senior secondary (F.4 - F.5)	Secondary	Service workers	Clerk and service workers		1.19353
666	Disagree	Disagree	Disagree	Disagree	Female	60-69	50 or above	Matriculation (F.7)	Secondary	Retired	Others		0.381869
667	Disagree	Disagree	Disagree	Disagree	Male	18-29	18-29	Master's degree	Tertiary or above	Professionals	Professionals and semi-professionals		0.936022
668	Disagree	Disagree	Disagree	Disagree	Male	40-49	30-49	Senior secondary (F.4 - F.5)	Secondary	Service workers	Clerk and service workers		2.00381
669	0.5	0.01-<1%	0.5	0.01-<1%	Female	40-49	30-49	Tertiary, degree (Bachelor's degree)	Tertiary or above	Boss / Managers / Administrators	Professionals and semi-professionals		0.649516
670	10	10-<20%	Disagree	Disagree	Male	18-29	18-29	Tertiary, degree (Bachelor's degree)	Tertiary or above	Boss / Managers / Administrators	Professionals and semi-professionals		0.936022
671	Agree, but don’t know the ideal percentage	Agree, but don’t know the ideal percentage	Disagree	Disagree	Male	70 or above	50 or above	Junior secondary (F.1 - F.3)	Secondary	Retired	Others		0.347437
672	5	5-<10%	Disagree	Disagree	Male	40-49	30-49	Tertiary, degree (Bachelor's degree)	Tertiary or above	Associate professionals	Professionals and semi-professionals		1.02441
673	Agree, but don’t know the ideal percentage	Agree, but don’t know the ideal percentage	Agree, but don’t know the ideal percentage	Agree, but don’t know the ideal percentage	Female	40-49	30-49	Master's degree	Tertiary or above	Clerks	Clerk and service workers		0.649516
674	10	10-<20%	Disagree	Disagree	Female	70 or above	50 or above	Primary or below	Primary or below	Retired	Others		0.884434
675	Disagree	Disagree	Disagree	Disagree	Male	60-69	50 or above	Tertiary, degree (Bachelor's degree)	Tertiary or above	Retired	Others		0.279163
676	10	10-<20%	Disagree	Disagree	Female	50-59	50 or above	Senior secondary (F.4 - F.5)	Secondary	Clerks	Clerk and service workers		0.824631
677	Disagree	Disagree	Disagree	Disagree	Male	50-59	50 or above	Senior secondary (F.4 - F.5)	Secondary	Boss / Managers / Administrators	Professionals and semi-professionals		1.19353
678	Disagree	Disagree	Disagree	Disagree	Female	50-59	50 or above	Tertiary, non-degree	Tertiary or above	Housewives	Housewives		0.421575
679	Agree, but don’t know the ideal percentage	Agree, but don’t know the ideal percentage	Disagree	Disagree	Male	30-39	30-49	Master's degree	Tertiary or above	Clerks	Clerk and service workers		1.46079
680	Agree, but don’t know the ideal percentage	Agree, but don’t know the ideal percentage	Disagree	Disagree	Female	40-49	30-49	Tertiary, degree (Bachelor's degree)	Tertiary or above	Professionals	Professionals and semi-professionals		0.649516
681	Disagree	Disagree	Disagree	Disagree	Female	40-49	30-49	Master's degree	Tertiary or above	Boss / Managers / Administrators	Professionals and semi-professionals		0.649516
682	25	20-<50%	Disagree	Disagree	Female	50-59	50 or above	Matriculation / Diploma of Secondary Education (F.6)	Secondary	Housewives	Housewives		0.824631
683	Disagree	Disagree	Disagree	Disagree	Male	30-39	30-49	Junior secondary (F.1 - F.3)	Secondary	Service workers	Clerk and service workers		2.8574
684	5	5-<10%	Disagree	Disagree	Female	40-49	30-49	Tertiary, degree (Bachelor's degree)	Tertiary or above	Refuse to answer	Refuse to answer		0.649516
685	2	2-<5%	Disagree	Disagree	Female	60-69	50 or above	Primary or below	Primary or below	Housewives	Housewives		1.07682
686	Don’t know/hard to say/depends on the amount	Don’t know/hard to say/depends on the amount	Agree, but don’t know the ideal percentage	Agree, but don’t know the ideal percentage	Female	30-39	30-49	Master's degree	Tertiary or above	Unemployed / non-workers	Others		1.52646
687	Disagree	Disagree	Disagree	Disagree	Female	30-39	30-49	Matriculation (F.7)	Secondary	Unemployed / non-workers	Others		2.98586
688	Agree, but don’t know the ideal percentage	Agree, but don’t know the ideal percentage	Don’t know/hard to say/depends on the amount	Don’t know/hard to say/depends on the amount	Male	70 or above	50 or above	Primary or below	Primary or below	Retired	Others		0.97973
689	0.2	0.01-<1%	0.2	0.01-<1%	Female	40-49	30-49	Tertiary, degree (Bachelor's degree)	Tertiary or above	Housewives	Housewives		0.649516
690	Disagree	Disagree	Disagree	Disagree	Female	50-59	50 or above	Senior secondary (F.4 - F.5)	Secondary	Clerks	Clerk and service workers		0.824631
691	Disagree	Disagree	Disagree	Disagree	Male	70 or above	50 or above	Senior secondary (F.4 - F.5)	Secondary	Retired	Others		0.347437
692	Disagree	Disagree	0.5	0.01-<1%	Male	60-69	50 or above	Senior secondary (F.4 - F.5)	Secondary	Service workers	Clerk and service workers		0.546062
693	10	10-<20%	Disagree	Disagree	Female	18-29	18-29	Matriculation / Diploma of Secondary Education (F.6)	Secondary	Students	Students		2.42734
694	Disagree	Disagree	Disagree	Disagree	Male	60-69	50 or above	Junior secondary (F.1 - F.3)	Secondary	Retired	Others		0.546062
695	Disagree	Disagree	Disagree	Disagree	Female	60-69	50 or above	Senior secondary (F.4 - F.5)	Secondary	Retired	Others		0.381869
696	Don’t know/hard to say/depends on the amount	Don’t know/hard to say/depends on the amount	Agree, but don’t know the ideal percentage	Agree, but don’t know the ideal percentage	Male	18-29	18-29	Tertiary, degree (Bachelor's degree)	Tertiary or above	Refuse to answer	Refuse to answer		0.936022
697	Agree, but don’t know the ideal percentage	Agree, but don’t know the ideal percentage	Disagree	Disagree	Female	40-49	30-49	Senior secondary (F.4 - F.5)	Secondary	Clerks	Clerk and service workers		1.2705
698	Disagree	Disagree	Disagree	Disagree	Male	18-29	18-29	Tertiary, degree (Bachelor's degree)	Tertiary or above	Professionals	Professionals and semi-professionals		0.936022
699	5	5-<10%	1	1-<2%	Male	18-29	18-29	Tertiary, degree (Bachelor's degree)	Tertiary or above	Service workers	Clerk and service workers		0.936022
700	Agree, but don’t know the ideal percentage	Agree, but don’t know the ideal percentage	Agree, but don’t know the ideal percentage	Agree, but don’t know the ideal percentage	Female	70 or above	50 or above	Primary or below	Primary or below	Housewives	Housewives		0.884434
701	Disagree	Disagree	Disagree	Disagree	Female	40-49	30-49	Matriculation / Diploma of Secondary Education (F.6)	Secondary	Shop sales workers	Clerk and service workers		1.2705
702	Disagree	Disagree	Disagree	Disagree	Male	30-39	30-49	Tertiary, non-degree	Tertiary or above	Professionals	Professionals and semi-professionals		1.46079
703	5	5-<10%	Disagree	Disagree	Female	18-29	18-29	Tertiary, non-degree	Tertiary or above	Students	Students		1.24093
704	Agree, but don’t know the ideal percentage	Agree, but don’t know the ideal percentage	Disagree	Disagree	Female	70 or above	50 or above	Junior secondary (F.1 - F.3)	Secondary	Retired	Others		0.313642
705	Agree, but don’t know the ideal percentage	Agree, but don’t know the ideal percentage	Disagree	Disagree	Male	60-69	50 or above	Master's degree	Tertiary or above	Professionals	Professionals and semi-professionals		0.279163
706	0.5	0.01-<1%	Disagree	Disagree	Female	50-59	50 or above	Tertiary, degree (Bachelor's degree)	Tertiary or above	Clerks	Clerk and service workers		0.421575
707	Agree, but don’t know the ideal percentage	Agree, but don’t know the ideal percentage	Don’t know/hard to say/depends on the amount	Don’t know/hard to say/depends on the amount	Female	70 or above	50 or above	Tertiary, degree (Bachelor's degree)	Tertiary or above	Boss / Managers / Administrators	Professionals and semi-professionals		0.160343
708	0.5	0.01-<1%	Disagree	Disagree	Male	50-59	50 or above	Senior secondary (F.4 - F.5)	Secondary	Unemployed / non-workers	Others		1.19353
709	Disagree	Disagree	0.5	0.01-<1%	Female	40-49	30-49	Tertiary, non-degree	Tertiary or above	Associate professionals	Professionals and semi-professionals		0.649516
710	Disagree	Disagree	Disagree	Disagree	Male	70 or above	50 or above	Primary or below	Primary or below	Retired	Others		0.97973
711	Disagree	Disagree	Disagree	Disagree	Male	50-59	50 or above	Senior secondary (F.4 - F.5)	Secondary	Plant and machine operators and assemblers	Production workers		1.19353
712	Disagree	Disagree	Disagree	Disagree	Female	50-59	50 or above	Senior secondary (F.4 - F.5)	Secondary	Clerks	Clerk and service workers		0.824631
713	Agree, but don’t know the ideal percentage	Agree, but don’t know the ideal percentage	Disagree	Disagree	Female	18-29	18-29	Master's degree	Tertiary or above	Students	Students		1.24093
714	Disagree	Disagree	Disagree	Disagree	Female	30-39	30-49	Senior secondary (F.4 - F.5)	Secondary	Service workers	Clerk and service workers		2.98586
715	Agree, but don’t know the ideal percentage	Agree, but don’t know the ideal percentage	Disagree	Disagree	Female	40-49	30-49	Senior secondary (F.4 - F.5)	Secondary	Housewives	Housewives		1.2705
716	Disagree	Disagree	Disagree	Disagree	Female	40-49	30-49	Tertiary, degree (Bachelor's degree)	Tertiary or above	Clerks	Clerk and service workers		0.649516
717	Agree, but don’t know the ideal percentage	Agree, but don’t know the ideal percentage	Disagree	Disagree	Male	70 or above	50 or above	Tertiary, degree (Bachelor's degree)	Tertiary or above	Retired	Others		0.17762
718	Disagree	Disagree	Disagree	Disagree	Female	50-59	50 or above	Senior secondary (F.4 - F.5)	Secondary	Clerks	Clerk and service workers		0.824631
719	Disagree	Disagree	Disagree	Disagree	Male	50-59	50 or above	Tertiary, degree (Bachelor's degree)	Tertiary or above	Clerks	Clerk and service workers		0.610167
720	Disagree	Disagree	Disagree	Disagree	Female	60-69	50 or above	Tertiary, degree (Bachelor's degree)	Tertiary or above	Retired	Others		0.195222
721	Disagree	Disagree	Disagree	Disagree	Female	50-59	50 or above	Senior secondary (F.4 - F.5)	Secondary	Clerks	Clerk and service workers		0.824631
722	5	5-<10%	5	5-<10%	Female	50-59	50 or above	Matriculation / Diploma of Secondary Education (F.6)	Secondary	Housewives	Housewives		0.824631
723	Disagree	Disagree	Disagree	Disagree	Male	30-39	30-49	Tertiary, degree (Bachelor's degree)	Tertiary or above	Professionals	Professionals and semi-professionals		1.46079
724	Don’t know/hard to say/depends on the amount	Don’t know/hard to say/depends on the amount	Disagree	Disagree	Male	70 or above	50 or above	Primary or below	Primary or below	Retired	Others		0.97973
725	5	5-<10%	Disagree	Disagree	Male	40-49	30-49	Tertiary, degree (Bachelor's degree)	Tertiary or above	Professionals	Professionals and semi-professionals		1.02441
726	Don’t know/hard to say/depends on the amount	Don’t know/hard to say/depends on the amount	Don’t know/hard to say/depends on the amount	Don’t know/hard to say/depends on the amount	Male	30-39	30-49	Senior secondary (F.4 - F.5)	Secondary	Service workers	Clerk and service workers		2.8574
727	5	5-<10%	Disagree	Disagree	Female	40-49	30-49	Master's degree	Tertiary or above	Clerks	Clerk and service workers		0.649516
728	Agree, but don’t know the ideal percentage	Agree, but don’t know the ideal percentage	Disagree	Disagree	Male	50-59	50 or above	Tertiary, degree (Bachelor's degree)	Tertiary or above	Boss / Managers / Administrators	Professionals and semi-professionals		0.610167
729	10	10-<20%	Disagree	Disagree	Female	40-49	30-49	Tertiary, degree (Bachelor's degree)	Tertiary or above	Boss / Managers / Administrators	Professionals and semi-professionals		0.649516
730	Disagree	Disagree	Disagree	Disagree	Male	40-49	30-49	Tertiary, non-degree	Tertiary or above	Professionals	Professionals and semi-professionals		1.02441
731	Disagree	Disagree	Disagree	Disagree	Female	50-59	50 or above	Junior secondary (F.1 - F.3)	Secondary	Boss / Managers / Administrators	Professionals and semi-professionals		0.824631
732	Disagree	Disagree	Disagree	Disagree	Female	50-59	50 or above	Senior secondary (F.4 - F.5)	Secondary	Unemployed / non-workers	Others		0.824631
733	Agree, but don’t know the ideal percentage	Agree, but don’t know the ideal percentage	Disagree	Disagree	Male	40-49	30-49	Tertiary, non-degree	Tertiary or above	Professionals	Professionals and semi-professionals		1.02441
734	1	1-<2%	Disagree	Disagree	Female	50-59	50 or above	Senior secondary (F.4 - F.5)	Secondary	Housewives	Housewives		0.824631
735	0.1	0.01-<1%	Disagree	Disagree	Male	60-69	50 or above	Matriculation (F.7)	Secondary	Retired	Others		0.546062
736	Agree, but don’t know the ideal percentage	Agree, but don’t know the ideal percentage	Disagree	Disagree	Female	60-69	50 or above	Junior secondary (F.1 - F.3)	Secondary	Retired	Others		0.381869
737	Disagree	Disagree	5	5-<10%	Female	60-69	50 or above	Tertiary, degree (Bachelor's degree)	Tertiary or above	Retired	Others		0.195222
738	Don’t know/hard to say/depends on the amount	Don’t know/hard to say/depends on the amount	Disagree	Disagree	Female	30-39	30-49	Tertiary, degree (Bachelor's degree)	Tertiary or above	Refuse to answer	Refuse to answer		1.52646
739	9	5-<10%	9	5-<10%	Male	50-59	50 or above	Junior secondary (F.1 - F.3)	Secondary	Unemployed / non-workers	Others		1.19353
740	Agree, but don’t know the ideal percentage	Agree, but don’t know the ideal percentage	Disagree	Disagree	Female	30-39	30-49	Senior secondary (F.4 - F.5)	Secondary	Service workers	Clerk and service workers		2.98586
741	Disagree	Disagree	Disagree	Disagree	Female	60-69	50 or above	Matriculation / Diploma of Secondary Education (F.6)	Secondary	Clerks	Clerk and service workers		0.381869
742	10	10-<20%	Disagree	Disagree	Male	30-39	30-49	Senior secondary (F.4 - F.5)	Secondary	Shop sales workers	Clerk and service workers		2.8574
743	5	5-<10%	Disagree	Disagree	Male	40-49	30-49	Refuse to answer	Refuse to answer	Refuse to answer	Refuse to answer		1.80265
744	5	5-<10%	Disagree	Disagree	Male	18-29	18-29	Tertiary, degree (Bachelor's degree)	Tertiary or above	Students	Students		0.936022
745	Disagree	Disagree	Disagree	Disagree	Male	50-59	50 or above	Tertiary, degree (Bachelor's degree)	Tertiary or above	Boss / Managers / Administrators	Professionals and semi-professionals		0.610167
746	Agree, but don’t know the ideal percentage	Agree, but don’t know the ideal percentage	Disagree	Disagree	Female	50-59	50 or above	Senior secondary (F.4 - F.5)	Secondary	Service workers	Clerk and service workers		0.824631
747	Disagree	Disagree	Disagree	Disagree	Male	70 or above	50 or above	Primary or below	Primary or below	Retired	Others		0.97973
748	Agree, but don’t know the ideal percentage	Agree, but don’t know the ideal percentage	Disagree	Disagree	Female	30-39	30-49	Matriculation / Diploma of Secondary Education (F.6)	Secondary	Housewives	Housewives		2.98586
749	Disagree	Disagree	Disagree	Disagree	Male	30-39	30-49	Tertiary, degree (Bachelor's degree)	Tertiary or above	Professionals	Professionals and semi-professionals		1.46079
750	Don’t know/hard to say/depends on the amount	Don’t know/hard to say/depends on the amount	Don’t know/hard to say/depends on the amount	Don’t know/hard to say/depends on the amount	Male	18-29	18-29	Tertiary, degree (Bachelor's degree)	Tertiary or above	Students	Students		0.936022
751	Disagree	Disagree	Disagree	Disagree	Female	50-59	50 or above	Senior secondary (F.4 - F.5)	Secondary	Clerks	Clerk and service workers		0.824631
752	Disagree	Disagree	Disagree	Disagree	Male	50-59	50 or above	Junior secondary (F.1 - F.3)	Secondary	Craft and related workers	Production workers		1.19353
753	3	2-<5%	3	2-<5%	Male	40-49	30-49	Tertiary, degree (Bachelor's degree)	Tertiary or above	Boss / Managers / Administrators	Professionals and semi-professionals		1.02441
754	Agree, but don’t know the ideal percentage	Agree, but don’t know the ideal percentage	Agree, but don’t know the ideal percentage	Agree, but don’t know the ideal percentage	Female	30-39	30-49	Master's degree	Tertiary or above	Unemployed / non-workers	Others		1.52646
755	Don’t know/hard to say/depends on the amount	Don’t know/hard to say/depends on the amount	Disagree	Disagree	Female	70 or above	50 or above	Primary or below	Primary or below	Retired	Others		0.884434
756	Disagree	Disagree	Disagree	Disagree	Male	40-49	30-49	Senior secondary (F.4 - F.5)	Secondary	Associate professionals	Professionals and semi-professionals		2.00381
757	10	10-<20%	Disagree	Disagree	Female	70 or above	50 or above	Tertiary, degree (Bachelor's degree)	Tertiary or above	Retired	Others		0.160343
758	Agree, but don’t know the ideal percentage	Agree, but don’t know the ideal percentage	Disagree	Disagree	Female	40-49	30-49	Senior secondary (F.4 - F.5)	Secondary	Housewives	Housewives		1.2705
759	5	5-<10%	Disagree	Disagree	Female	40-49	30-49	Tertiary, non-degree	Tertiary or above	Boss / Managers / Administrators	Professionals and semi-professionals		0.649516
760	2.5	2-<5%	Disagree	Disagree	Female	50-59	50 or above	Senior secondary (F.4 - F.5)	Secondary	Housewives	Housewives		0.824631
761	1	1-<2%	Disagree	Disagree	Male	40-49	30-49	Senior secondary (F.4 - F.5)	Secondary	Boss / Managers / Administrators	Professionals and semi-professionals		2.00381
762	Disagree	Disagree	Disagree	Disagree	Male	50-59	50 or above	Tertiary, degree (Bachelor's degree)	Tertiary or above	Professionals	Professionals and semi-professionals		0.610167
763	10	10-<20%	Disagree	Disagree	Female	40-49	30-49	Senior secondary (F.4 - F.5)	Secondary	Boss / Managers / Administrators	Professionals and semi-professionals		1.2705
764	Disagree	Disagree	Disagree	Disagree	Male	60-69	50 or above	Senior secondary (F.4 - F.5)	Secondary	Retired	Others		0.546062
765	Disagree	Disagree	Disagree	Disagree	Female	Refuse to answer	Refuse to answer	Primary or below	Primary or below	Retired	Others		1.28628
766	Agree, but don’t know the ideal percentage	Agree, but don’t know the ideal percentage	Agree, but don’t know the ideal percentage	Agree, but don’t know the ideal percentage	Male	40-49	30-49	Tertiary, degree (Bachelor's degree)	Tertiary or above	Professionals	Professionals and semi-professionals		1.02441
767	Disagree	Disagree	Disagree	Disagree	Male	60-69	50 or above	Primary or below	Primary or below	Retired	Others		1.53983
768	Agree, but don’t know the ideal percentage	Agree, but don’t know the ideal percentage	Disagree	Disagree	Male	50-59	50 or above	Doctoral degree or above	Tertiary or above	Boss / Managers / Administrators	Professionals and semi-professionals		0.610167
769	Agree, but don’t know the ideal percentage	Agree, but don’t know the ideal percentage	Disagree	Disagree	Female	50-59	50 or above	Junior secondary (F.1 - F.3)	Secondary	Housewives	Housewives		0.824631
770	Disagree	Disagree	Disagree	Disagree	Female	60-69	50 or above	Tertiary, degree (Bachelor's degree)	Tertiary or above	Boss / Managers / Administrators	Professionals and semi-professionals		0.195222
771	Disagree	Disagree	Disagree	Disagree	Male	60-69	50 or above	Senior secondary (F.4 - F.5)	Secondary	Non-skilled workers	Production workers		0.546062
772	Don’t know/hard to say/depends on the amount	Don’t know/hard to say/depends on the amount	Disagree	Disagree	Female	50-59	50 or above	Primary or below	Primary or below	Service workers	Clerk and service workers		2.32536
773	5	5-<10%	Disagree	Disagree	Male	50-59	50 or above	Junior secondary (F.1 - F.3)	Secondary	Plant and machine operators and assemblers	Production workers		1.19353
774	Agree, but don’t know the ideal percentage	Agree, but don’t know the ideal percentage	Disagree	Disagree	Male	60-69	50 or above	Matriculation (F.7)	Secondary	Retired	Others		0.546062
775	Agree, but don’t know the ideal percentage	Agree, but don’t know the ideal percentage	Agree, but don’t know the ideal percentage	Agree, but don’t know the ideal percentage	Female	30-39	30-49	Tertiary, degree (Bachelor's degree)	Tertiary or above	Housewives	Housewives		1.52646
776	Don’t know/hard to say/depends on the amount	Don’t know/hard to say/depends on the amount	Disagree	Disagree	Male	70 or above	50 or above	Tertiary, degree (Bachelor's degree)	Tertiary or above	Retired	Others		0.17762
777	Disagree	Disagree	Disagree	Disagree	Male	60-69	50 or above	Junior secondary (F.1 - F.3)	Secondary	Boss / Managers / Administrators	Professionals and semi-professionals		0.546062
778	5	5-<10%	Disagree	Disagree	Female	60-69	50 or above	Tertiary, non-degree	Tertiary or above	Retired	Others		0.195222
779	Disagree	Disagree	Disagree	Disagree	Male	60-69	50 or above	Junior secondary (F.1 - F.3)	Secondary	Retired	Others		0.546062
780	Disagree	Disagree	Disagree	Disagree	Female	40-49	30-49	Junior secondary (F.1 - F.3)	Secondary	Housewives	Housewives		1.2705
781	Disagree	Disagree	Disagree	Disagree	Female	60-69	50 or above	Senior secondary (F.4 - F.5)	Secondary	Retired	Others		0.381869
782	Disagree	Disagree	Disagree	Disagree	Female	40-49	30-49	Senior secondary (F.4 - F.5)	Secondary	Clerks	Clerk and service workers		1.2705
783	Disagree	Disagree	Disagree	Disagree	Female	60-69	50 or above	Primary or below	Primary or below	Service workers	Clerk and service workers		1.07682
784	Disagree	Disagree	Disagree	Disagree	Male	70 or above	50 or above	Tertiary, non-degree	Tertiary or above	Retired	Others		0.17762
785	Agree, but don’t know the ideal percentage	Agree, but don’t know the ideal percentage	Agree, but don’t know the ideal percentage	Agree, but don’t know the ideal percentage	Male	60-69	50 or above	Primary or below	Primary or below	Retired	Others		1.53983
786	Agree, but don’t know the ideal percentage	Agree, but don’t know the ideal percentage	Don’t know/hard to say/depends on the amount	Don’t know/hard to say/depends on the amount	Female	70 or above	50 or above	Senior secondary (F.4 - F.5)	Secondary	Retired	Others		0.313642
787	Don’t know/hard to say/depends on the amount	Don’t know/hard to say/depends on the amount	Disagree	Disagree	Male	Refuse to answer	Refuse to answer	Primary or below	Primary or below	Unemployed / non-workers	Others		3.04992
788	Disagree	Disagree	Disagree	Disagree	Female	50-59	50 or above	Senior secondary (F.4 - F.5)	Secondary	Boss / Managers / Administrators	Professionals and semi-professionals		0.824631
789	Disagree	Disagree	Disagree	Disagree	Female	40-49	30-49	Tertiary, degree (Bachelor's degree)	Tertiary or above	Housewives	Housewives		0.649516
790	Disagree	Disagree	Disagree	Disagree	Male	60-69	50 or above	Primary or below	Primary or below	Non-skilled workers	Production workers		1.53983
791	Disagree	Disagree	Disagree	Disagree	Female	50-59	50 or above	Senior secondary (F.4 - F.5)	Secondary	Clerks	Clerk and service workers		0.824631
792	Disagree	Disagree	Disagree	Disagree	Male	60-69	50 or above	Senior secondary (F.4 - F.5)	Secondary	Unemployed / non-workers	Others		0.546062
793	Disagree	Disagree	Disagree	Disagree	Female	70 or above	50 or above	Primary or below	Primary or below	Retired	Others		0.884434
794	Disagree	Disagree	Disagree	Disagree	Male	60-69	50 or above	Tertiary, degree (Bachelor's degree)	Tertiary or above	Retired	Others		0.279163
795	Don’t know/hard to say/depends on the amount	Don’t know/hard to say/depends on the amount	Disagree	Disagree	Female	50-59	50 or above	Tertiary, non-degree	Tertiary or above	Retired	Others		0.421575
796	15	10-<20%	Disagree	Disagree	Female	18-29	18-29	Matriculation / Diploma of Secondary Education (F.6)	Secondary	Students	Students		2.42734
797	Agree, but don’t know the ideal percentage	Agree, but don’t know the ideal percentage	Disagree	Disagree	Female	40-49	30-49	Junior secondary (F.1 - F.3)	Secondary	Professionals	Professionals and semi-professionals		1.2705
798	5	5-<10%	Disagree	Disagree	Male	50-59	50 or above	Junior secondary (F.1 - F.3)	Secondary	Plant and machine operators and assemblers	Production workers		1.19353
799	Agree, but don’t know the ideal percentage	Agree, but don’t know the ideal percentage	Agree, but don’t know the ideal percentage	Agree, but don’t know the ideal percentage	Female	40-49	30-49	Junior secondary (F.1 - F.3)	Secondary	Housewives	Housewives		1.2705
800	Disagree	Disagree	Disagree	Disagree	Male	70 or above	50 or above	Primary or below	Primary or below	Retired	Others		0.97973
801	Disagree	Disagree	Disagree	Disagree	Male	18-29	18-29	Tertiary, non-degree	Tertiary or above	Students	Students		0.936022
802	Disagree	Disagree	Disagree	Disagree	Male	60-69	50 or above	Primary or below	Primary or below	Retired	Others		1.53983
803	Disagree	Disagree	Disagree	Disagree	Female	60-69	50 or above	Doctoral degree or above	Tertiary or above	Retired	Others		0.195222
804	Don’t know/hard to say/depends on the amount	Don’t know/hard to say/depends on the amount	Disagree	Disagree	Female	60-69	50 or above	Primary or below	Primary or below	Retired	Others		1.07682
805	Agree, but don’t know the ideal percentage	Agree, but don’t know the ideal percentage	Disagree	Disagree	Female	40-49	30-49	Senior secondary (F.4 - F.5)	Secondary	Plant and machine operators and assemblers	Production workers		1.2705
806	Agree, but don’t know the ideal percentage	Agree, but don’t know the ideal percentage	Disagree	Disagree	Female	40-49	30-49	Senior secondary (F.4 - F.5)	Secondary	Service workers	Clerk and service workers		1.2705
807	Agree, but don’t know the ideal percentage	Agree, but don’t know the ideal percentage	Disagree	Disagree	Female	50-59	50 or above	Junior secondary (F.1 - F.3)	Secondary	Service workers	Clerk and service workers		0.824631
808	Agree, but don’t know the ideal percentage	Agree, but don’t know the ideal percentage	Agree, but don’t know the ideal percentage	Agree, but don’t know the ideal percentage	Female	60-69	50 or above	Primary or below	Primary or below	Housewives	Housewives		1.07682
809	Disagree	Disagree	Disagree	Disagree	Male	18-29	18-29	Matriculation / Diploma of Secondary Education (F.6)	Secondary	Students	Students		1.83093
810	10	10-<20%	15	10-<20%	Female	50-59	50 or above	Refuse to answer	Refuse to answer	Housewives	Housewives		0.741845
811	Disagree	Disagree	Disagree	Disagree	Female	60-69	50 or above	Junior secondary (F.1 - F.3)	Secondary	Housewives	Housewives		0.381869
812	Agree, but don’t know the ideal percentage	Agree, but don’t know the ideal percentage	Don’t know/hard to say/depends on the amount	Don’t know/hard to say/depends on the amount	Male	60-69	50 or above	Master's degree	Tertiary or above	Boss / Managers / Administrators	Professionals and semi-professionals		0.279163
813	Agree, but don’t know the ideal percentage	Agree, but don’t know the ideal percentage	Agree, but don’t know the ideal percentage	Agree, but don’t know the ideal percentage	Female	40-49	30-49	Tertiary, degree (Bachelor's degree)	Tertiary or above	Professionals	Professionals and semi-professionals		0.649516
814	80	50-<=100%	80	50-<=100%	Female	50-59	50 or above	Senior secondary (F.4 - F.5)	Secondary	Service workers	Clerk and service workers		0.824631
815	Agree, but don’t know the ideal percentage	Agree, but don’t know the ideal percentage	Disagree	Disagree	Male	50-59	50 or above	Senior secondary (F.4 - F.5)	Secondary	Service workers	Clerk and service workers		1.19353
816	Agree, but don’t know the ideal percentage	Agree, but don’t know the ideal percentage	Disagree	Disagree	Male	60-69	50 or above	Junior secondary (F.1 - F.3)	Secondary	Non-skilled workers	Production workers		0.546062
817	6	5-<10%	Disagree	Disagree	Female	18-29	18-29	Matriculation / Diploma of Secondary Education (F.6)	Secondary	Students	Students		2.42734
818	Disagree	Disagree	Disagree	Disagree	Female	50-59	50 or above	Tertiary, degree (Bachelor's degree)	Tertiary or above	Housewives	Housewives		0.421575
819	2	2-<5%	Disagree	Disagree	Male	60-69	50 or above	Tertiary, non-degree	Tertiary or above	Retired	Others		0.279163
820	Disagree	Disagree	Disagree	Disagree	Female	30-39	30-49	Tertiary, degree (Bachelor's degree)	Tertiary or above	Housewives	Housewives		1.52646
821	Disagree	Disagree	Disagree	Disagree	Female	70 or above	50 or above	Primary or below	Primary or below	Housewives	Housewives		0.884434
822	Disagree	Disagree	Disagree	Disagree	Male	50-59	50 or above	Primary or below	Primary or below	Drivers	Production workers		3.36561
823	Disagree	Disagree	Disagree	Disagree	Male	60-69	50 or above	Senior secondary (F.4 - F.5)	Secondary	Retired	Others		0.546062
824	Disagree	Disagree	Disagree	Disagree	Male	30-39	30-49	Tertiary, degree (Bachelor's degree)	Tertiary or above	Clerks	Clerk and service workers		1.46079
825	0.5	0.01-<1%	0.2	0.01-<1%	Male	50-59	50 or above	Senior secondary (F.4 - F.5)	Secondary	Drivers	Production workers		1.19353
826	Disagree	Disagree	Agree, but don’t know the ideal percentage	Agree, but don’t know the ideal percentage	Male	70 or above	50 or above	Junior secondary (F.1 - F.3)	Secondary	Retired	Others		0.347437
827	Disagree	Disagree	Disagree	Disagree	Male	70 or above	50 or above	Tertiary, non-degree	Tertiary or above	Retired	Others		0.17762
828	Disagree	Disagree	Agree, but don’t know the ideal percentage	Agree, but don’t know the ideal percentage	Female	60-69	50 or above	Junior secondary (F.1 - F.3)	Secondary	Housewives	Housewives		0.381869
829	Disagree	Disagree	Disagree	Disagree	Female	70 or above	50 or above	Senior secondary (F.4 - F.5)	Secondary	Retired	Others		0.313642
830	Disagree	Disagree	Disagree	Disagree	Male	50-59	50 or above	Senior secondary (F.4 - F.5)	Secondary	Clerks	Clerk and service workers		1.19353
831	15	10-<20%	5	5-<10%	Male	18-29	18-29	Tertiary, degree (Bachelor's degree)	Tertiary or above	Students	Students		0.936022
832	Disagree	Disagree	Disagree	Disagree	Female	30-39	30-49	Tertiary, degree (Bachelor's degree)	Tertiary or above	Associate professionals	Professionals and semi-professionals		1.52646
833	Don’t know/hard to say/depends on the amount	Don’t know/hard to say/depends on the amount	Don’t know/hard to say/depends on the amount	Don’t know/hard to say/depends on the amount	Female	60-69	50 or above	Tertiary, degree (Bachelor's degree)	Tertiary or above	Retired	Others		0.195222
834	Don’t know/hard to say/depends on the amount	Don’t know/hard to say/depends on the amount	Don’t know/hard to say/depends on the amount	Don’t know/hard to say/depends on the amount	Male	60-69	50 or above	Junior secondary (F.1 - F.3)	Secondary	Service workers	Clerk and service workers		0.546062
835	5	5-<10%	Disagree	Disagree	Female	70 or above	50 or above	Tertiary, non-degree	Tertiary or above	Retired	Others		0.160343
836	Disagree	Disagree	Disagree	Disagree	Male	18-29	18-29	Tertiary, degree (Bachelor's degree)	Tertiary or above	Students	Students		0.936022
837	30	20-<50%	30	20-<50%	Female	70 or above	50 or above	Junior secondary (F.1 - F.3)	Secondary	Housewives	Housewives		0.313642
838	Agree, but don’t know the ideal percentage	Agree, but don’t know the ideal percentage	Disagree	Disagree	Male	50-59	50 or above	Master's degree	Tertiary or above	Retired	Others		0.610167
839	Disagree	Disagree	Disagree	Disagree	Male	18-29	18-29	Tertiary, degree (Bachelor's degree)	Tertiary or above	Unemployed / non-workers	Others		0.936022
840	20	20-<50%	Disagree	Disagree	Male	18-29	18-29	Tertiary, non-degree	Tertiary or above	Service workers	Clerk and service workers		0.936022
841	Agree, but don’t know the ideal percentage	Agree, but don’t know the ideal percentage	Agree, but don’t know the ideal percentage	Agree, but don’t know the ideal percentage	Female	70 or above	50 or above	Primary or below	Primary or below	Retired	Others		0.884434
842	10	10-<20%	5	5-<10%	Female	30-39	30-49	Master's degree	Tertiary or above	Domestic helpers	Others		1.52646
843	0.05	0.01-<1%	Disagree	Disagree	Female	40-49	30-49	Matriculation / Diploma of Secondary Education (F.6)	Secondary	Clerks	Clerk and service workers		1.2705
844	2	2-<5%	Disagree	Disagree	Male	60-69	50 or above	Junior secondary (F.1 - F.3)	Secondary	Retired	Others		0.546062
845	Agree, but don’t know the ideal percentage	Agree, but don’t know the ideal percentage	Don’t know/hard to say/depends on the amount	Don’t know/hard to say/depends on the amount	Male	70 or above	50 or above	Primary or below	Primary or below	Retired	Others		0.97973
846	5	5-<10%	Disagree	Disagree	Male	60-69	50 or above	Tertiary, degree (Bachelor's degree)	Tertiary or above	Retired	Others		0.279163
847	30	20-<50%	10	10-<20%	Female	30-39	30-49	Master's degree	Tertiary or above	Clerks	Clerk and service workers		1.52646
848	Agree, but don’t know the ideal percentage	Agree, but don’t know the ideal percentage	Disagree	Disagree	Female	70 or above	50 or above	Tertiary, non-degree	Tertiary or above	Retired	Others		0.160343
849	10	10-<20%	5	5-<10%	Female	40-49	30-49	Tertiary, non-degree	Tertiary or above	Clerks	Clerk and service workers		0.649516
850	Don’t know/hard to say/depends on the amount	Don’t know/hard to say/depends on the amount	Disagree	Disagree	Female	Refuse to answer	Refuse to answer	Senior secondary (F.4 - F.5)	Secondary	Refuse to answer	Refuse to answer		0.456147
851	Disagree	Disagree	Disagree	Disagree	Female	30-39	30-49	Senior secondary (F.4 - F.5)	Secondary	Unemployed / non-workers	Others		2.98586
852	Agree, but don’t know the ideal percentage	Agree, but don’t know the ideal percentage	Disagree	Disagree	Male	70 or above	50 or above	Junior secondary (F.1 - F.3)	Secondary	Non-skilled workers	Production workers		0.347437
853	Disagree	Disagree	Disagree	Disagree	Female	18-29	18-29	Tertiary, degree (Bachelor's degree)	Tertiary or above	Service workers	Clerk and service workers		1.24093
854	Agree, but don’t know the ideal percentage	Agree, but don’t know the ideal percentage	Disagree	Disagree	Female	40-49	30-49	Matriculation / Diploma of Secondary Education (F.6)	Secondary	Housewives	Housewives		1.2705
855	Disagree	Disagree	Disagree	Disagree	Female	60-69	50 or above	Primary or below	Primary or below	Retired	Others		1.07682
856	10	10-<20%	Disagree	Disagree	Male	60-69	50 or above	Junior secondary (F.1 - F.3)	Secondary	Retired	Others		0.546062
857	Disagree	Disagree	Disagree	Disagree	Female	40-49	30-49	Matriculation / Diploma of Secondary Education (F.6)	Secondary	Housewives	Housewives		1.2705
858	Disagree	Disagree	Disagree	Disagree	Male	70 or above	50 or above	Primary or below	Primary or below	Retired	Others		0.97973
859	Disagree	Disagree	Disagree	Disagree	Female	60-69	50 or above	Junior secondary (F.1 - F.3)	Secondary	Housewives	Housewives		0.381869
860	Agree, but don’t know the ideal percentage	Agree, but don’t know the ideal percentage	Disagree	Disagree	Male	70 or above	50 or above	Junior secondary (F.1 - F.3)	Secondary	Retired	Others		0.347437
861	Disagree	Disagree	Disagree	Disagree	Male	60-69	50 or above	Master's degree	Tertiary or above	Boss / Managers / Administrators	Professionals and semi-professionals		0.279163
862	Agree, but don’t know the ideal percentage	Agree, but don’t know the ideal percentage	Don’t know/hard to say/depends on the amount	Don’t know/hard to say/depends on the amount	Female	70 or above	50 or above	Primary or below	Primary or below	Housewives	Housewives		0.884434
863	5	5-<10%	Disagree	Disagree	Male	40-49	30-49	Tertiary, degree (Bachelor's degree)	Tertiary or above	Professionals	Professionals and semi-professionals		1.02441
864	Agree, but don’t know the ideal percentage	Agree, but don’t know the ideal percentage	Disagree	Disagree	Female	40-49	30-49	Junior secondary (F.1 - F.3)	Secondary	Professionals	Professionals and semi-professionals		1.2705
865	Agree, but don’t know the ideal percentage	Agree, but don’t know the ideal percentage	Don’t know/hard to say/depends on the amount	Don’t know/hard to say/depends on the amount	Female	70 or above	50 or above	Primary or below	Primary or below	Retired	Others		0.884434
866	5	5-<10%	Disagree	Disagree	Male	60-69	50 or above	Matriculation / Diploma of Secondary Education (F.6)	Secondary	Retired	Others		0.546062
867	Disagree	Disagree	Disagree	Disagree	Female	40-49	30-49	Tertiary, degree (Bachelor's degree)	Tertiary or above	Clerks	Clerk and service workers		0.649516
868	Disagree	Disagree	Disagree	Disagree	Male	50-59	50 or above	Senior secondary (F.4 - F.5)	Secondary	Drivers	Production workers		1.19353
869	3	2-<5%	Agree, but don’t know the ideal percentage	Agree, but don’t know the ideal percentage	Female	70 or above	50 or above	Matriculation / Diploma of Secondary Education (F.6)	Secondary	Retired	Others		0.313642
870	Disagree	Disagree	Disagree	Disagree	Female	18-29	18-29	Tertiary, degree (Bachelor's degree)	Tertiary or above	Service workers	Clerk and service workers		1.24093
871	Don’t know/hard to say/depends on the amount	Don’t know/hard to say/depends on the amount	Disagree	Disagree	Female	70 or above	50 or above	Primary or below	Primary or below	Housewives	Housewives		0.884434
872	0.1	0.01-<1%	Disagree	Disagree	Male	40-49	30-49	Master's degree	Tertiary or above	Boss / Managers / Administrators	Professionals and semi-professionals		1.02441
873	Disagree	Disagree	Disagree	Disagree	Female	60-69	50 or above	Matriculation / Diploma of Secondary Education (F.6)	Secondary	Housewives	Housewives		0.381869
874	20	20-<50%	Disagree	Disagree	Male	70 or above	50 or above	Senior secondary (F.4 - F.5)	Secondary	Boss / Managers / Administrators	Professionals and semi-professionals		0.347437
875	Agree, but don’t know the ideal percentage	Agree, but don’t know the ideal percentage	Disagree	Disagree	Female	70 or above	50 or above	Primary or below	Primary or below	Retired	Others		0.884434
876	Disagree	Disagree	Disagree	Disagree	Female	50-59	50 or above	Junior secondary (F.1 - F.3)	Secondary	Housewives	Housewives		0.824631
877	Agree, but don’t know the ideal percentage	Agree, but don’t know the ideal percentage	Disagree	Disagree	Female	70 or above	50 or above	Primary or below	Primary or below	Retired	Others		0.884434
878	Agree, but don’t know the ideal percentage	Agree, but don’t know the ideal percentage	Disagree	Disagree	Female	70 or above	50 or above	Primary or below	Primary or below	Retired	Others		0.884434
879	Agree, but don’t know the ideal percentage	Agree, but don’t know the ideal percentage	Disagree	Disagree	Male	60-69	50 or above	Junior secondary (F.1 - F.3)	Secondary	Service workers	Clerk and service workers		0.546062
880	10	10-<20%	5	5-<10%	Female	18-29	18-29	Senior secondary (F.4 - F.5)	Secondary	Students	Students		2.42734
881	Disagree	Disagree	Disagree	Disagree	Female	30-39	30-49	Master's degree	Tertiary or above	Boss / Managers / Administrators	Professionals and semi-professionals		1.52646
882	Agree, but don’t know the ideal percentage	Agree, but don’t know the ideal percentage	Agree, but don’t know the ideal percentage	Agree, but don’t know the ideal percentage	Female	70 or above	50 or above	Primary or below	Primary or below	Retired	Others		0.884434
883	Disagree	Disagree	Disagree	Disagree	Female	18-29	18-29	Tertiary, degree (Bachelor's degree)	Tertiary or above	Professionals	Professionals and semi-professionals		1.24093
884	5	5-<10%	Disagree	Disagree	Male	60-69	50 or above	Primary or below	Primary or below	Professionals	Professionals and semi-professionals		1.53983
885	Agree, but don’t know the ideal percentage	Agree, but don’t know the ideal percentage	Disagree	Disagree	Female	70 or above	50 or above	Primary or below	Primary or below	Retired	Others		0.884434
886	Agree, but don’t know the ideal percentage	Agree, but don’t know the ideal percentage	Don’t know/hard to say/depends on the amount	Don’t know/hard to say/depends on the amount	Female	70 or above	50 or above	Primary or below	Primary or below	Retired	Others		0.884434
887	Agree, but don’t know the ideal percentage	Agree, but don’t know the ideal percentage	Disagree	Disagree	Female	50-59	50 or above	Junior secondary (F.1 - F.3)	Secondary	Unemployed / non-workers	Others		0.824631
888	10	10-<20%	5	5-<10%	Male	50-59	50 or above	Master's degree	Tertiary or above	Clerks	Clerk and service workers		0.610167
889	Agree, but don’t know the ideal percentage	Agree, but don’t know the ideal percentage	Disagree	Disagree	Male	60-69	50 or above	Matriculation (F.7)	Secondary	Retired	Others		0.546062
890	2	2-<5%	Disagree	Disagree	Female	40-49	30-49	Tertiary, degree (Bachelor's degree)	Tertiary or above	Clerks	Clerk and service workers		0.649516
891	Agree, but don’t know the ideal percentage	Agree, but don’t know the ideal percentage	Disagree	Disagree	Female	50-59	50 or above	Master's degree	Tertiary or above	Boss / Managers / Administrators	Professionals and semi-professionals		0.421575
892	10	10-<20%	Disagree	Disagree	Female	60-69	50 or above	Senior secondary (F.4 - F.5)	Secondary	Retired	Others		0.381869
893	5	5-<10%	Disagree	Disagree	Male	70 or above	50 or above	Matriculation (F.7)	Secondary	Retired	Others		0.347437
894	Agree, but don’t know the ideal percentage	Agree, but don’t know the ideal percentage	Disagree	Disagree	Female	60-69	50 or above	Primary or below	Primary or below	Retired	Others		1.07682
895	Agree, but don’t know the ideal percentage	Agree, but don’t know the ideal percentage	Disagree	Disagree	Female	30-39	30-49	Senior secondary (F.4 - F.5)	Secondary	Housewives	Housewives		2.98586
896	Disagree	Disagree	Disagree	Disagree	Female	40-49	30-49	Tertiary, degree (Bachelor's degree)	Tertiary or above	Boss / Managers / Administrators	Professionals and semi-professionals		0.649516
897	Agree, but don’t know the ideal percentage	Agree, but don’t know the ideal percentage	Disagree	Disagree	Female	50-59	50 or above	Primary or below	Primary or below	Service workers	Clerk and service workers		2.32536
898	Don’t know/hard to say/depends on the amount	Don’t know/hard to say/depends on the amount	Disagree	Disagree	Female	70 or above	50 or above	Primary or below	Primary or below	Retired	Others		0.884434
899	Agree, but don’t know the ideal percentage	Agree, but don’t know the ideal percentage	Disagree	Disagree	Male	50-59	50 or above	Senior secondary (F.4 - F.5)	Secondary	Service workers	Clerk and service workers		1.19353
900	0.5	0.01-<1%	Disagree	Disagree	Male	40-49	30-49	Senior secondary (F.4 - F.5)	Secondary	Shop sales workers	Clerk and service workers		2.00381
901	10	10-<20%	Disagree	Disagree	Female	18-29	18-29	Tertiary, degree (Bachelor's degree)	Tertiary or above	Clerks	Clerk and service workers		1.24093
902	Disagree	Disagree	Disagree	Disagree	Male	40-49	30-49	Tertiary, degree (Bachelor's degree)	Tertiary or above	Professionals	Professionals and semi-professionals		1.02441
903	3	2-<5%	Disagree	Disagree	Male	70 or above	50 or above	Tertiary, non-degree	Tertiary or above	Retired	Others		0.17762
904	Disagree	Disagree	Disagree	Disagree	Female	60-69	50 or above	Primary or below	Primary or below	Retired	Others		1.07682
905	Disagree	Disagree	Disagree	Disagree	Female	60-69	50 or above	Senior secondary (F.4 - F.5)	Secondary	Service workers	Clerk and service workers		0.381869
906	Disagree	Disagree	Disagree	Disagree	Female	60-69	50 or above	Primary or below	Primary or below	Housewives	Housewives		1.07682
907	Disagree	Disagree	Agree, but don’t know the ideal percentage	Agree, but don’t know the ideal percentage	Female	60-69	50 or above	Primary or below	Primary or below	Housewives	Housewives		1.07682
908	Agree, but don’t know the ideal percentage	Agree, but don’t know the ideal percentage	Disagree	Disagree	Female	40-49	30-49	Junior secondary (F.1 - F.3)	Secondary	Clerks	Clerk and service workers		1.2705
909	5	5-<10%	Disagree	Disagree	Female	30-39	30-49	Senior secondary (F.4 - F.5)	Secondary	Shop sales workers	Clerk and service workers		2.98586
910	Disagree	Disagree	Disagree	Disagree	Female	50-59	50 or above	Senior secondary (F.4 - F.5)	Secondary	Housewives	Housewives		0.824631
911	Disagree	Disagree	Disagree	Disagree	Male	70 or above	50 or above	Senior secondary (F.4 - F.5)	Secondary	Retired	Others		0.347437
912	3	2-<5%	1	1-<2%	Female	50-59	50 or above	Tertiary, degree (Bachelor's degree)	Tertiary or above	Professionals	Professionals and semi-professionals		0.421575
913	Disagree	Disagree	Disagree	Disagree	Female	50-59	50 or above	Matriculation (F.7)	Secondary	Boss / Managers / Administrators	Professionals and semi-professionals		0.824631
914	Disagree	Disagree	Don’t know/hard to say/depends on the amount	Don’t know/hard to say/depends on the amount	Male	60-69	50 or above	Primary or below	Primary or below	Retired	Others		1.53983
915	10	10-<20%	Disagree	Disagree	Male	30-39	30-49	Master's degree	Tertiary or above	Professionals	Professionals and semi-professionals		1.46079
916	Agree, but don’t know the ideal percentage	Agree, but don’t know the ideal percentage	Agree, but don’t know the ideal percentage	Agree, but don’t know the ideal percentage	Female	60-69	50 or above	Senior secondary (F.4 - F.5)	Secondary	Housewives	Housewives		0.381869
917	5	5-<10%	Disagree	Disagree	Female	18-29	18-29	Tertiary, non-degree	Tertiary or above	Clerks	Clerk and service workers		1.24093
918	5	5-<10%	Disagree	Disagree	Female	18-29	18-29	Tertiary, degree (Bachelor's degree)	Tertiary or above	Students	Students		1.24093
919	Agree, but don’t know the ideal percentage	Agree, but don’t know the ideal percentage	Agree, but don’t know the ideal percentage	Agree, but don’t know the ideal percentage	Female	40-49	30-49	Junior secondary (F.1 - F.3)	Secondary	Service workers	Clerk and service workers		1.2705
920	Don’t know/hard to say/depends on the amount	Don’t know/hard to say/depends on the amount	Disagree	Disagree	Male	70 or above	50 or above	Tertiary, non-degree	Tertiary or above	Retired	Others		0.17762
921	0.01	0.01-<1%	0.01	0.01-<1%	Female	50-59	50 or above	Junior secondary (F.1 - F.3)	Secondary	Housewives	Housewives		0.824631
922	Disagree	Disagree	Disagree	Disagree	Female	50-59	50 or above	Matriculation / Diploma of Secondary Education (F.6)	Secondary	Clerks	Clerk and service workers		0.824631
923	Disagree	Disagree	Disagree	Disagree	Female	70 or above	50 or above	Primary or below	Primary or below	Retired	Others		0.884434
924	Disagree	Disagree	Disagree	Disagree	Male	70 or above	50 or above	Senior secondary (F.4 - F.5)	Secondary	Retired	Others		0.347437
925	1	1-<2%	Disagree	Disagree	Female	50-59	50 or above	Junior secondary (F.1 - F.3)	Secondary	Service workers	Clerk and service workers		0.824631
926	10	10-<20%	Disagree	Disagree	Female	50-59	50 or above	Senior secondary (F.4 - F.5)	Secondary	Housewives	Housewives		0.824631
927	Agree, but don’t know the ideal percentage	Agree, but don’t know the ideal percentage	Disagree	Disagree	Male	70 or above	50 or above	Primary or below	Primary or below	Retired	Others		0.97973
928	50	50-<=100%	2	2-<5%	Female	70 or above	50 or above	Primary or below	Primary or below	Housewives	Housewives		0.884434
929	Disagree	Disagree	Disagree	Disagree	Female	50-59	50 or above	Tertiary, degree (Bachelor's degree)	Tertiary or above	Clerks	Clerk and service workers		0.421575
930	Agree, but don’t know the ideal percentage	Agree, but don’t know the ideal percentage	Disagree	Disagree	Male	18-29	18-29	Matriculation / Diploma of Secondary Education (F.6)	Secondary	Service workers	Clerk and service workers		1.83093
931	Agree, but don’t know the ideal percentage	Agree, but don’t know the ideal percentage	Disagree	Disagree	Female	18-29	18-29	Matriculation / Diploma of Secondary Education (F.6)	Secondary	Students	Students		2.42734
932	Disagree	Disagree	15	10-<20%	Female	18-29	18-29	Tertiary, non-degree	Tertiary or above	Clerks	Clerk and service workers		1.24093
933	20	20-<50%	Disagree	Disagree	Female	50-59	50 or above	Senior secondary (F.4 - F.5)	Secondary	Clerks	Clerk and service workers		0.824631
934	5	5-<10%	Disagree	Disagree	Female	60-69	50 or above	Primary or below	Primary or below	Housewives	Housewives		1.07682
935	Disagree	Disagree	Disagree	Disagree	Female	50-59	50 or above	Matriculation (F.7)	Secondary	Housewives	Housewives		0.824631
936	Agree, but don’t know the ideal percentage	Agree, but don’t know the ideal percentage	Disagree	Disagree	Male	70 or above	50 or above	Senior secondary (F.4 - F.5)	Secondary	Retired	Others		0.347437
937	Agree, but don’t know the ideal percentage	Agree, but don’t know the ideal percentage	Disagree	Disagree	Male	50-59	50 or above	Tertiary, degree (Bachelor's degree)	Tertiary or above	Boss / Managers / Administrators	Professionals and semi-professionals		0.610167
938	Disagree	Disagree	Disagree	Disagree	Male	18-29	18-29	Tertiary, degree (Bachelor's degree)	Tertiary or above	Boss / Managers / Administrators	Professionals and semi-professionals		0.936022
939	1	1-<2%	0.5	0.01-<1%	Female	40-49	30-49	Tertiary, degree (Bachelor's degree)	Tertiary or above	Service workers	Clerk and service workers		0.649516
940	Disagree	Disagree	Disagree	Disagree	Female	40-49	30-49	Senior secondary (F.4 - F.5)	Secondary	Clerks	Clerk and service workers		1.2705
941	Disagree	Disagree	Disagree	Disagree	Female	50-59	50 or above	Primary or below	Primary or below	Housewives	Housewives		2.32536
942	Agree, but don’t know the ideal percentage	Agree, but don’t know the ideal percentage	Disagree	Disagree	Male	40-49	30-49	Senior secondary (F.4 - F.5)	Secondary	Boss / Managers / Administrators	Professionals and semi-professionals		2.00381
943	Disagree	Disagree	Disagree	Disagree	Female	18-29	18-29	Tertiary, non-degree	Tertiary or above	Clerks	Clerk and service workers		1.24093
944	Disagree	Disagree	Disagree	Disagree	Female	50-59	50 or above	Junior secondary (F.1 - F.3)	Secondary	Housewives	Housewives		0.824631
945	5	5-<10%	3	2-<5%	Female	50-59	50 or above	Senior secondary (F.4 - F.5)	Secondary	Housewives	Housewives		0.824631
946	Agree, but don’t know the ideal percentage	Agree, but don’t know the ideal percentage	Disagree	Disagree	Female	40-49	30-49	Matriculation (F.7)	Secondary	Housewives	Housewives		1.2705
947	Disagree	Disagree	Disagree	Disagree	Male	50-59	50 or above	Master's degree	Tertiary or above	Boss / Managers / Administrators	Professionals and semi-professionals		0.610167
948	5	5-<10%	Disagree	Disagree	Female	18-29	18-29	Tertiary, degree (Bachelor's degree)	Tertiary or above	Students	Students		1.24093
949	Disagree	Disagree	Disagree	Disagree	Female	60-69	50 or above	Senior secondary (F.4 - F.5)	Secondary	Housewives	Housewives		0.381869
950	Disagree	Disagree	Disagree	Disagree	Female	60-69	50 or above	Senior secondary (F.4 - F.5)	Secondary	Retired	Others		0.381869
951	Don’t know/hard to say/depends on the amount	Don’t know/hard to say/depends on the amount	Disagree	Disagree	Female	70 or above	50 or above	Primary or below	Primary or below	Retired	Others		0.884434
952	Agree, but don’t know the ideal percentage	Agree, but don’t know the ideal percentage	Disagree	Disagree	Male	60-69	50 or above	Senior secondary (F.4 - F.5)	Secondary	Plant and machine operators and assemblers	Production workers		0.546062
953	5	5-<10%	Disagree	Disagree	Female	60-69	50 or above	Primary or below	Primary or below	Retired	Others		1.07682
954	Don’t know/hard to say/depends on the amount	Don’t know/hard to say/depends on the amount	Don’t know/hard to say/depends on the amount	Don’t know/hard to say/depends on the amount	Female	70 or above	50 or above	Primary or below	Primary or below	Retired	Others		0.884434
955	Don’t know/hard to say/depends on the amount	Don’t know/hard to say/depends on the amount	Don’t know/hard to say/depends on the amount	Don’t know/hard to say/depends on the amount	Male	70 or above	50 or above	Primary or below	Primary or below	Retired	Others		0.97973
956	Don’t know/hard to say/depends on the amount	Don’t know/hard to say/depends on the amount	Disagree	Disagree	Female	60-69	50 or above	Primary or below	Primary or below	Retired	Others		1.07682
957	Agree, but don’t know the ideal percentage	Agree, but don’t know the ideal percentage	Disagree	Disagree	Female	60-69	50 or above	Primary or below	Primary or below	Housewives	Housewives		1.07682
958	0.1	0.01-<1%	Disagree	Disagree	Male	70 or above	50 or above	Primary or below	Primary or below	Retired	Others		0.97973
959	Disagree	Disagree	Disagree	Disagree	Male	18-29	18-29	Tertiary, non-degree	Tertiary or above	Associate professionals	Professionals and semi-professionals		0.936022
960	Don’t know/hard to say/depends on the amount	Don’t know/hard to say/depends on the amount	Disagree	Disagree	Female	18-29	18-29	Senior secondary (F.4 - F.5)	Secondary	Housewives	Housewives		2.42734
961	5	5-<10%	Disagree	Disagree	Male	40-49	30-49	Senior secondary (F.4 - F.5)	Secondary	Boss / Managers / Administrators	Professionals and semi-professionals		2.00381
962	5	5-<10%	Disagree	Disagree	Female	40-49	30-49	Senior secondary (F.4 - F.5)	Secondary	Clerks	Clerk and service workers		1.2705
963	5	5-<10%	Disagree	Disagree	Male	50-59	50 or above	Senior secondary (F.4 - F.5)	Secondary	Non-skilled workers	Production workers		1.19353
964	Disagree	Disagree	Disagree	Disagree	Male	70 or above	50 or above	Primary or below	Primary or below	Retired	Others		0.97973
965	Disagree	Disagree	Disagree	Disagree	Female	50-59	50 or above	Matriculation (F.7)	Secondary	Boss / Managers / Administrators	Professionals and semi-professionals		0.824631
966	Agree, but don’t know the ideal percentage	Agree, but don’t know the ideal percentage	Don’t know/hard to say/depends on the amount	Don’t know/hard to say/depends on the amount	Male	70 or above	50 or above	Primary or below	Primary or below	Retired	Others		0.97973
967	10	10-<20%	Disagree	Disagree	Female	60-69	50 or above	Senior secondary (F.4 - F.5)	Secondary	Retired	Others		0.381869
968	Disagree	Disagree	Disagree	Disagree	Female	40-49	30-49	Refuse to answer	Refuse to answer	Refuse to answer	Refuse to answer		1.14295
969	10	10-<20%	1	1-<2%	Male	18-29	18-29	Tertiary, degree (Bachelor's degree)	Tertiary or above	Students	Students		0.936022
970	0.5	0.01-<1%	0.1	0.01-<1%	Female	60-69	50 or above	Senior secondary (F.4 - F.5)	Secondary	Service workers	Clerk and service workers		0.381869
971	Disagree	Disagree	Disagree	Disagree	Male	18-29	18-29	Tertiary, degree (Bachelor's degree)	Tertiary or above	Clerks	Clerk and service workers		0.936022
972	Disagree	Disagree	Disagree	Disagree	Male	50-59	50 or above	Tertiary, degree (Bachelor's degree)	Tertiary or above	Boss / Managers / Administrators	Professionals and semi-professionals		0.610167
973	1	1-<2%	Disagree	Disagree	Female	60-69	50 or above	Primary or below	Primary or below	Retired	Others		1.07682
974	20	20-<50%	Disagree	Disagree	Female	30-39	30-49	Matriculation / Diploma of Secondary Education (F.6)	Secondary	Clerks	Clerk and service workers		2.98586
975	Don’t know/hard to say/depends on the amount	Don’t know/hard to say/depends on the amount	Agree, but don’t know the ideal percentage	Agree, but don’t know the ideal percentage	Female	70 or above	50 or above	Primary or below	Primary or below	Retired	Others		0.884434
976	5	5-<10%	Disagree	Disagree	Female	60-69	50 or above	Senior secondary (F.4 - F.5)	Secondary	Retired	Others		0.381869
977	Disagree	Disagree	Disagree	Disagree	Male	50-59	50 or above	Matriculation / Diploma of Secondary Education (F.6)	Secondary	Retired	Others		1.19353
978	Agree, but don’t know the ideal percentage	Agree, but don’t know the ideal percentage	Disagree	Disagree	Male	40-49	30-49	Senior secondary (F.4 - F.5)	Secondary	Craft and related workers	Production workers		2.00381
979	3	2-<5%	Disagree	Disagree	Male	40-49	30-49	Tertiary, degree (Bachelor's degree)	Tertiary or above	Boss / Managers / Administrators	Professionals and semi-professionals		1.02441
980	Agree, but don’t know the ideal percentage	Agree, but don’t know the ideal percentage	Disagree	Disagree	Male	50-59	50 or above	Primary or below	Primary or below	Craft and related workers	Production workers		3.36561
981	Disagree	Disagree	Disagree	Disagree	Female	40-49	30-49	Senior secondary (F.4 - F.5)	Secondary	Clerks	Clerk and service workers		1.2705
982	Disagree	Disagree	Disagree	Disagree	Male	30-39	30-49	Senior secondary (F.4 - F.5)	Secondary	Clerks	Clerk and service workers		2.8574
983	Agree, but don’t know the ideal percentage	Agree, but don’t know the ideal percentage	Disagree	Disagree	Female	50-59	50 or above	Junior secondary (F.1 - F.3)	Secondary	Housewives	Housewives		0.824631
984	30	20-<50%	Disagree	Disagree	Female	60-69	50 or above	Junior secondary (F.1 - F.3)	Secondary	Housewives	Housewives		0.381869
985	Don’t know/hard to say/depends on the amount	Don’t know/hard to say/depends on the amount	Disagree	Disagree	Male	60-69	50 or above	Senior secondary (F.4 - F.5)	Secondary	Retired	Others		0.546062
986	3	2-<5%	Disagree	Disagree	Female	60-69	50 or above	Primary or below	Primary or below	Housewives	Housewives		1.07682
987	3	2-<5%	Disagree	Disagree	Male	50-59	50 or above	Tertiary, degree (Bachelor's degree)	Tertiary or above	Clerks	Clerk and service workers		0.610167
988	Agree, but don’t know the ideal percentage	Agree, but don’t know the ideal percentage	Disagree	Disagree	Female	60-69	50 or above	Primary or below	Primary or below	Retired	Others		1.07682
989	2	2-<5%	Disagree	Disagree	Female	70 or above	50 or above	Primary or below	Primary or below	Retired	Others		0.884434
990	Disagree	Disagree	1	1-<2%	Male	50-59	50 or above	Tertiary, degree (Bachelor's degree)	Tertiary or above	Boss / Managers / Administrators	Professionals and semi-professionals		0.610167
991	Disagree	Disagree	Disagree	Disagree	Male	40-49	30-49	Senior secondary (F.4 - F.5)	Secondary	Boss / Managers / Administrators	Professionals and semi-professionals		2.00381
992	Don’t know/hard to say/depends on the amount	Don’t know/hard to say/depends on the amount	Disagree	Disagree	Female	60-69	50 or above	Primary or below	Primary or below	Retired	Others		1.07682
993	Disagree	Disagree	Disagree	Disagree	Female	50-59	50 or above	Matriculation / Diploma of Secondary Education (F.6)	Secondary	Clerks	Clerk and service workers		0.824631
994	Agree, but don’t know the ideal percentage	Agree, but don’t know the ideal percentage	Disagree	Disagree	Female	50-59	50 or above	Senior secondary (F.4 - F.5)	Secondary	Housewives	Housewives		0.824631
995	Agree, but don’t know the ideal percentage	Agree, but don’t know the ideal percentage	Disagree	Disagree	Male	60-69	50 or above	Tertiary, non-degree	Tertiary or above	Shop sales workers	Clerk and service workers		0.279163
996	Disagree	Disagree	Disagree	Disagree	Male	18-29	18-29	Tertiary, degree (Bachelor's degree)	Tertiary or above	Associate professionals	Professionals and semi-professionals		0.936022
997	1	1-<2%	Don’t know/hard to say/depends on the amount	Don’t know/hard to say/depends on the amount	Female	50-59	50 or above	Senior secondary (F.4 - F.5)	Secondary	Retired	Others		0.824631
998	5	5-<10%	Don’t know/hard to say/depends on the amount	Don’t know/hard to say/depends on the amount	Female	70 or above	50 or above	Senior secondary (F.4 - F.5)	Secondary	Retired	Others		0.313642
999	2	2-<5%	Disagree	Disagree	Female	50-59	50 or above	Senior secondary (F.4 - F.5)	Secondary	Service workers	Clerk and service workers		0.824631
1000	Agree, but don’t know the ideal percentage	Agree, but don’t know the ideal percentage	Agree, but don’t know the ideal percentage	Agree, but don’t know the ideal percentage	Female	70 or above	50 or above	Primary or below	Primary or below	Retired	Others		0.884434
1001	Agree, but don’t know the ideal percentage	Agree, but don’t know the ideal percentage	Agree, but don’t know the ideal percentage	Agree, but don’t know the ideal percentage	Male	70 or above	50 or above	Junior secondary (F.1 - F.3)	Secondary	Retired	Others		0.347437
1002	Agree, but don’t know the ideal percentage	Agree, but don’t know the ideal percentage	Disagree	Disagree	Male	60-69	50 or above	Junior secondary (F.1 - F.3)	Secondary	Retired	Others		0.546062
1003	5	5-<10%	Disagree	Disagree	Female	18-29	18-29	Tertiary, degree (Bachelor's degree)	Tertiary or above	Professionals	Professionals and semi-professionals		1.24093
1004	Agree, but don’t know the ideal percentage	Agree, but don’t know the ideal percentage	Disagree	Disagree	Female	70 or above	50 or above	Junior secondary (F.1 - F.3)	Secondary	Retired	Others		0.313642
